# Supplementary material for: Transcriptome profiling of lung immune responses potentially related to acute respiratory distress syndrome in forest musk deer
Source: BMC Genomics. 2022 Oct 11;23:701. doi: 10.1186/s12864-022-08917-7 (PMC9552132; doi:10.1186/s12864-022-08917-7)
Supplement: Supplementary file 1 — Additional file 1. [file 12864_2022_8917_MOESM1_ESM.xlsx]

## Sheet: Table S1
Table S1 Summary of read statistics from RNA-seq
	Sample	raw reads	raw bases	clean reads	clean bases	valid bases	Q20	Q30	GC
non-ARDS group	Ctrl_1	44295532	6644329800	44028682	6548662638	0.9856	0.983	0.9507	0.49
non-ARDS group	Ctrl_2	46066674	6910001100	45792112	6816109369	0.9864	0.9831	0.9507	0.49
non-ARDS group	Ctrl_3	51816378	7772456700	51457580	7662116190	0.9858	0.9819	0.9451	0.49
ARDS group	Pne_1	48224154	7233623100	47957940	7135888713	0.9864	0.9846	0.9536	0.5
ARDS group	Pne_2	45850418	6877562700	45599482	6790525014	0.9873	0.984	0.9529	0.5
ARDS group	Pne_3	47925902	7188885300	47627186	7083128083	0.9852	0.9829	0.9505	0.5

## Sheet: Table S2
Summary of functional annotation of unigenes
database	NR	SWISSPROT	KOG	KEGG	GO
number of annotated transcripts	37056	30950	24836	11740	27679
percentage of annotated transcripts	0.9071	0.7576	0.608	0.2874	0.6776

## Sheet: Table S3
Differentially expressed unigenes (|log2 fold-change| > 2 and adjusted P-value < 0.01) in lung tissues of forest musk deer that died of ARDS than in normal lung tissues
id	foldChange	log2FoldChange	pval	padj	up_down	fpkm_Ctrl_1	fpkm_Ctrl_2	fpkm_Ctrl_3	fpkm_Pne_1	fpkm_Pne_2	fpkm_Pne_3	NR.id.and.Des	NR.e.value	swiss.id	swiss.e.value	swiss.Des	KOG.id	KOG.e.value	KOG.Des	kegg.id	kegg.term	kegg_hits	KO_ENTRY	KO_name	KO_Definition	GO.id	GO.term
TCONS_00000013	0.249264	-2.00425	0.000657832	0.00712198	Down	4.27714	3.74071	4.7523	0.777085	0.794609	0.786604	gi|594088335|XP_006067619.1|PREDICTED: polypeptide N-acetylgalactosaminyltransferase 5 [Bubalus bubalis]	0				KOG3736	0	Polypeptide N-acetylgalactosaminyltransferase	ko00512,ko00514	Mucin type O-glycan biosynthesis|Other types of O-glycan biosynthesis	2	K00710	GALNT	polypeptide N-acetylgalactosaminyltransferase
TCONS_00000028	0.00987971	-6.66132	5.59572e-19	1.29966e-16	Down	10.8239	12.6683	13.0655	0.0566846	0.0590004	0.151191
TCONS_00000086	0.0261109	-5.25921	3.01076e-11	2.23452e-09	Down	0.972511	1.47307	1.4202	0.0347108	0.0124146	0.026754	gi|803020492|XP_011991591.1|PREDICTED: bromodomain adjacent to zinc finger domain protein 2B isoform X14 [Ovis aries]	0				KOG1245	0	Chromatin remodeling complex WSTF-ISWI, large subunit (contains heterochromatin localization, PHD and BROMO domains)
TCONS_00000088	0.023695	-5.39927	7.48267e-10	4.37698e-08	Down	1.85587	0.559984	0.919081	0.00233587	0.0409972	0.0151394	gi|803020492|XP_011991591.1|PREDICTED: bromodomain adjacent to zinc finger domain protein 2B isoform X14 [Ovis aries]	0				KOG1245	0	Chromatin remodeling complex WSTF-ISWI, large subunit (contains heterochromatin localization, PHD and BROMO domains)
TCONS_00000108	0.197967	-2.33667	3.72116e-05	0.000638532	Down	13.293	13.3608	14.1199	2.26738	1.80588	1.90422	gi|27806655|NP_776464.1|dipeptidyl peptidase 4 [Bos taurus]	0				KOG2100	0	Dipeptidyl aminopeptidase
TCONS_00000118	0.0206005	-5.60118	0.000586575	0.00649476	Down	3.09323	3.77204	3.06283	0.000793489	0.162341	0.000312549	gi|440896544|ELR48443.1|Cellular retinoic acid-binding protein 1, partial [Bos mutus]	1.76e-96				KOG4015	3.67e-97	Fatty acid-binding protein FABP
TCONS_00000182	0.116655	-3.09969	0.000911654	0.00927248	Down	7.23807	6.86718	7.1793	0.841646	0.448151	0.571108	gi|918587895|XP_013367291.1|PREDICTED: collagen alpha-2(I) chain-like, partial [Chinchilla lanigera]	2.09e-07
TCONS_00000197	0.156374	-2.67693	0.000728521	0.0077311	Down	5.42234	5.7308	5.59129	0.760098	0.754179	0.43729	gi|742225952|XP_010827601.1|PREDICTED: serine/threonine-protein kinase 33 isoform X1 [Bison bison bison]	0				KOG0032	0	Ca2+/calmodulin-dependent protein kinase, EF-Hand protein superfamily
TCONS_00000216	0.141597	-2.82014	8.80648e-05	0.00134305	Down	3.10673	3.43863	3.47318	0.312017	0.371236	0.369142	gi|358415588|XP_003583150.1|PREDICTED: ras association domain-containing protein 10 [Bos taurus]	0				KOG1574	1.88e-176	Predicted cell growth/differentiation regulator, contains RA domain
TCONS_00000314	0.0496432	-4.33226	0.000126731	0.00180971	Down	1.67275	1.72889	1.76957	0.0496356	0.051791	0.08707	gi|594058515|XP_006053421.1|PREDICTED: zinc finger protein 750 isoform X1 [Bubalus bubalis]	0
TCONS_00000331	0.0563482	-4.14949	6.384e-08	2.41674e-06	Down	11.0347	9.79703	11.9509	0.235924	0.522613	0.605615	gi|742180795|XP_010852803.1|PREDICTED: angiotensinogen [Bison bison bison]	0				KOG2392	0	Serpin	ko04072,ko04080	Phospholipase D signaling pathway|Neuroactive ligand-receptor interaction	2	K09821	AGT, SERPINA8	angiotensinogen
TCONS_00000363	0.00760323	-7.03917	3.55506e-11	2.61881e-09	Down	1.82225	2.7947	2.54459	0.00210299	0.0208792	0.0167385	gi|768023996|XP_011528318.1|PREDICTED: zinc finger CCCH domain-containing protein 7B isoform X1 [Homo sapiens]	0
TCONS_00000366	0.032746	-4.93254	0.000203702	0.00269536	Down	0.381928	0.615096	1.25958	0.00401142	0.0159146	0.0288829	gi|768023996|XP_011528318.1|PREDICTED: zinc finger CCCH domain-containing protein 7B isoform X1 [Homo sapiens]	0
TCONS_00000369	0.100651	-3.31256	0.000647651	0.00705041	Down	3.15235	0.408039	0.69331	0.075335	0.217994	0.0234991	gi|803264218|XP_011991824.1|PREDICTED: zinc finger CCCH domain-containing protein 7B isoform X3 [Ovis aries musimon]	0
TCONS_00000370	0.138426	-2.85281	1.24882e-07	4.47446e-06	Down	23.1164	22.6256	20.4682	2.83421	1.99426	1.96825	gi|291410326|XP_002721439.1|PREDICTED: thyrotroph embryonic factor isoform X4 [Oryctolagus cuniculus]	1.19e-150				KOG3119	3.56e-127	Basic region leucine zipper transcription factor
TCONS_00000371	0.120072	-3.05802	6.87284e-06	0.00014845	Down	5.61626	5.12479	6.40715	0.166379	0.544661	0.807524	gi|213021140|NP_001132923.1|thyrotroph embryonic factor [Ovis aries]	9.88e-139				KOG3119	4.48e-139	Basic region leucine zipper transcription factor
TCONS_00000394	0.167461	-2.5781	0.000467915	0.00540209	Down	4.23186	4.2142	4.29621	0.799621	0.506367	0.278254	gi|1062975978|XP_005709796.3|PREDICTED: LOW QUALITY PROTEIN: patatin-like phospholipase domain-containing protein 3 [Capra hircus]	0				KOG3773	0	Adiponutrin and related vesicular transport proteins; predicted alpha/beta hydrolase	ko00561	Glycerolipid metabolism	1	K13534	PNPLA3	patatin-like phospholipase domain-containing protein 3
TCONS_00000418	0.106448	-3.23179	0.000102594	0.00152001	Down	3.71256	3.26329	3.02124	0.248924	0.238812	0.296527	gi|1131248475|XP_019802582.1|PREDICTED: collagen alpha-1(I) chain-like [Tursiops truncatus]	3.3e-51
TCONS_00000430	0.000571083	-10.774	6.09686e-24	2.53398e-21	Down	12.5166	12.2523	12.2686	2.15103e-08	0.00185846	0.0134443	gi|594104054|XP_006075020.1|PREDICTED: cadherin EGF LAG seven-pass G-type receptor 1 [Bubalus bubalis]	4.57e-31				KOG4289	2.93e-20	Cadherin EGF LAG seven-pass G-type receptor
TCONS_00000440	0.0934456	-3.41973	1.15464e-05	0.000234998	Down	9.34251	7.59591	6.89395	0.682595	0.490618	0.483025	gi|1048405325|XP_017524456.1|PREDICTED: TBC1 domain family member 22A isoform X3 [Manis javanica]	3.04e-90				KOG1092	2.61e-89	Ypt/Rab-specific GTPase-activating protein GYP1
TCONS_00000448	0.0802075	-3.64012	0.000157467	0.00217089	Down	1.0836	2.37024	1.80885	0.202938	0.0179476	0.0886115	gi|556772007|XP_005981174.1|PREDICTED: putative helicase Mov10l1 [Pantholops hodgsonii]	0				KOG1804	0	RNA helicase
TCONS_00000480	0.105418	-3.2458	8.78643e-09	4.02463e-07	Down	3.54674	3.95316	4.97997	0.0107594	0.576942	0.387409	gi|982982854|XP_015319156.1|PREDICTED: SH3 and multiple ankyrin repeat domains protein 3 isoform X2 [Bos taurus]	0				KOG0504	0	FOG: Ankyrin repeat
TCONS_00000543	0.0246454	-5.34254	1.7761e-15	2.53168e-13	Down	6.12552	6.75272	6.22924	0.139559	0.12011	0.0874641	gi|1062975971|XP_017904366.1|PREDICTED: signal peptide, CUB and EGF-like domain-containing protein 1 isoform X2 [Capra hircus]	0				KOG1217	0	Fibrillins and related proteins containing Ca2+-binding EGF-like domains
TCONS_00000579	0.0957708	-3.38427	1.4071e-05	0.000278766	Down	6.06372	6.66101	7.0146	0.344673	0.615297	0.442583	gi|1062976091|XP_017904424.1|PREDICTED: membrane protein MLC1 [Capra hircus]	0
TCONS_00000590	0.140165	-2.83481	3.66157e-06	8.53444e-05	Down	19.6122	13.3368	19.1163	1.10685	1.26057	3.03504	gi|803209879|XP_011965392.1|PREDICTED: mitogen-activated protein kinase 12 isoform X3 [Ovis aries musimon]	1.13e-110				KOG0660	1.08e-107	Mitogen-activated protein kinase	ko04114,ko04139,ko04218,ko04550,ko04010,ko04011,ko04013,ko04015,ko04068,ko04071,ko04370,ko04668	Oocyte meiosis|Mitophagy - yeast|Cellular senescence|Signaling pathways regulating pluripotency of stem cells|MAPK signaling pathway|MAPK signaling pathway - yeast|MAPK signaling pathway - fly|Rap1 signaling pathway|FoxO signaling pathway|Sphingolipid signaling pathway|VEGF signaling pathway|TNF signaling pathway	12	K04441	P38	p38 MAP kinase
TCONS_00000626	0.138484	-2.8522	0.000226669	0.00294384	Down	7.25528	7.9327	7.75232	0.844658	0.781852	0.734193	gi|594085780|XP_006066409.1|PREDICTED: protein SCO2 homolog, mitochondrial-like isoform X1 [Bubalus bubalis]	0
TCONS_00000657	0.120706	-3.05043	0.000278876	0.00349338	Down	3.2465	1.14	2.87987	0.194191	0.311699	0.146141	gi|1062982107|XP_017907957.1|PREDICTED: aminopeptidase O isoform X2 [Capra hircus]	5.92e-59				KOG1047	3.92e-53	Bifunctional leukotriene A4 hydrolase/aminopeptidase LTA4H
TCONS_00000700	0.11137	-3.16657	0.0002503	0.00319936	Down	3.26687	1.64758	4.52479	0.000645291	7.95794e-06	0.766298	gi|156121119|NP_001095707.1|transmembrane protein 132A precursor [Bos taurus]	0				KOG4789	0	Uncharacterized conserved protein
TCONS_00000743	0.00553027	-7.49843	1.31226e-13	1.42736e-11	Down	2.68121	5.91289	5.39695	0.0600251	0.00167111	0.0054333	gi|594066915|XP_006057416.1|PREDICTED: myosin-binding protein C, cardiac-type isoform X1 [Bubalus bubalis]	0
TCONS_00000747	0.0150144	-6.05751	1.69749e-06	4.37776e-05	Down	3.27605	1.04797	0.707987	0.0521408	0.0016439	0.0052223	gi|742134953|XP_010840757.1|PREDICTED: myosin-binding protein C, cardiac-type [Bison bison bison]	0
TCONS_00000762	0.066305	-3.91474	3.17506e-05	0.000558415	Down	0.706748	3.26006	0.620062	0.0224945	0.119568	0.0809648	gi|300798245|NP_001178292.1|cytoskeleton-associated protein 5 [Bos taurus]	0				KOG1820	0	Microtubule-associated protein
TCONS_00000833	0.198847	-2.33027	7.68235e-06	0.000163432	Down	29.8913	30.8066	30.337	4.28117	4.26835	4.86716	gi|594035654|XP_006042503.1|PREDICTED: cryptochrome-2 [Bubalus bubalis]	0				KOG0133	0	Deoxyribodipyrimidine photolyase/cryptochrome
TCONS_00000920	0.128295	-2.96247	4.52692e-06	0.00010314	Down	25.7947	28.1744	27.5563	2.62643	2.06288	3.03922	gi|556770835|XP_005980603.1|PREDICTED: myelin and lymphocyte protein-like isoform X1 [Pantholops hodgsonii]	6.19e-100				KOG4788	3.35e-83	Members of chemokine-like factor super family and related proteins
TCONS_00000933	0.0601294	-4.05579	0.000197457	0.00263034	Down	6.30324	5.58325	5.16246	0.783194	5.64266e-06	1.11688e-06	gi|803041430|XP_012029239.1|PREDICTED: inositol 1,4,5-trisphosphate receptor-interacting protein-like 1 isoform X3 [Ovis aries]	5.56e-86				KOG2328	1.29e-55	Chromosome condensation complex Condensin, subunit H	ko04111	Cell cycle - yeast	1	K06676	BRRN1, BRN1, CAPH	condensin complex subunit 2
TCONS_00000939	0.179943	-2.47439	5.12061e-05	0.000839278	Down	8.45433	7.98692	6.91414	1.16342	0.770046	1.17764	gi|528967797|XP_005212446.1|PREDICTED: metal transporter CNNM3 isoform X1 [Bos taurus]	0				KOG2118	0	Predicted membrane protein, contains two CBS domains
TCONS_00000942	0.0578831	-4.11071	4.44484e-06	0.000101504	Down	2.35166	2.68119	2.82111	0.0665873	0.151248	0.114793	gi|741942207|XP_010808092.1|PREDICTED: von Willebrand factor A domain-containing protein 3B isoform X5 [Bos taurus]	0
TCONS_00001123	0.162513	-2.62137	0.000753714	0.00793802	Down	29.1118	40.9337	64.0424	4.50329	2.68595	9.00113
TCONS_00001259	0.0761763	-3.71451	9.62963e-08	3.55011e-06	Down	30.5559	33.7596	28.5337	5.24761	0.00930269	5.43088e-12
TCONS_00001303	0.0344038	-4.86129	6.36326e-15	8.51684e-13	Down	5.78527	7.12219	7.01769	0.116076	0.233218	0.157685	gi|556754288|XP_005972512.1|PREDICTED: protein phosphatase 1K, mitochondrial isoform X1 [Pantholops hodgsonii]	3.11e-124				KOG0698	1.86e-96	Serine/threonine protein phosphatase
TCONS_00001306	0.0240038	-5.38059	7.25907e-14	8.23613e-12	Down	4.72593	4.77961	6.37256	0.141588	0.0980737	0.0483324	gi|556754288|XP_005972512.1|PREDICTED: protein phosphatase 1K, mitochondrial isoform X1 [Pantholops hodgsonii]	1.37e-123				KOG0698	5.23e-96	Serine/threonine protein phosphatase
TCONS_00001315	0.00468362	-7.73816	5.21728e-23	1.98076e-20	Down	128.09	85.573	94.1419	0.105906	0.506225	0.459518	gi|823458574|XP_002191710.2|PREDICTED: 40S ribosomal protein S12 [Taeniopygia guttata]	4.18e-87				KOG3406	3.23e-87	40S ribosomal protein S12	ko03010	Ribosome	1	K02951	RP-S12e, RPS12	small subunit ribosomal protein S12e
TCONS_00001377	0.0218638	-5.51531	0.000242771	0.00311726	Down	3.29727	3.75736	3.23904	0.0966469	0	0.0960138	gi|594098332|XP_006072335.1|PREDICTED: quinone oxidoreductase-like protein 2-like [Bubalus bubalis]	0				KOG1198	2.16e-103	Zinc-binding oxidoreductase
TCONS_00001491	0.185032	-2.43415	0.000105025	0.00155137	Down	6.44263	7.31173	7.1855	1.07234	1.04187	0.764695	gi|1131256076|XP_019843969.1|PREDICTED: atypical chemokine receptor 1 [Bos indicus]	0
TCONS_00001494	0.0555371	-4.17041	6.94257e-05	0.00109414	Down	14.1921	12.7532	13.862	0.132122	0.830955	0.634501	gi|118151340|NP_001071604.1|Purkinje cell protein 4 [Bos taurus]	6.21e-35
TCONS_00001540	0.208784	-2.25992	5.15786e-05	0.000844333	Down	38.6529	40.4059	37.2165	6.78341	5.71852	5.48538	gi|742101792|XP_010834348.1|PREDICTED: cathepsin L1-like [Bison bison bison]	0				KOG1543	0	Cysteine proteinase Cathepsin L	ko04140,ko04142,ko04145,ko04210	Autophagy - animal|Lysosome|Phagosome|Apoptosis	4	K01365	CTSL	cathepsin L
TCONS_00001654	0.0980675	-3.35008	0.000782285	0.00819723	Down	1.0501	1.24793	2.19869	0.107321	0.144376	0.0781475	gi|555981451|XP_005902640.1|PREDICTED: 5-hydroxytryptamine receptor 4 isoform X3 [Bos mutus]	0				KOG3656	0	FOG: 7 transmembrane receptor	ko04020,ko04024,ko04080	Calcium signaling pathway|cAMP signaling pathway|Neuroactive ligand-receptor interaction	3	K04160	HTR4	5-hydroxytryptamine receptor 4
TCONS_00001670	0.0594074	-4.07321	1.80257e-05	0.000343828	Down	3.1219	2.78473	2.72366	0.13727	0.156181	0.0801893	gi|983004335|XP_015324164.1|PREDICTED: LOW QUALITY PROTEIN: tetratricopeptide repeat protein 21A isoform X2 [Bos taurus]	0
TCONS_00001678	0.200571	-2.31782	0.000407269	0.00480385	Down	3.87487	3.38348	3.71373	0.566842	0.45061	0.607554	gi|556761237|XP_005975929.1|PREDICTED: Golgi reassembly-stacking protein 1 isoform X1 [Pantholops hodgsonii]	1.56e-99				KOG3834	8.56e-89	Golgi reassembly stacking protein GRASP65, contains PDZ domain
TCONS_00001716	0.239164	-2.06393	0.000111911	0.00163595	Down	22.2721	20.6643	19.1171	3.6116	3.90274	3.49394	gi|155372269|NP_001094747.1|forkhead box protein O4 [Bos taurus]	0				KOG2294	0	Transcription factor of the Forkhead/HNF3 family	ko04014,ko04068	Ras signaling pathway|FoxO signaling pathway	2	K12358	FOXO4	forkhead box protein O4
TCONS_00001727	0.086689	-3.52801	7.63211e-09	3.60031e-07	Down	6.19099	8.31117	7.52045	0.704715	0.261313	0.444916	gi|594071586|XP_006059648.1|PREDICTED: coiled-coil domain-containing protein 141 isoform X1 [Bubalus bubalis]	0
TCONS_00001728	0.0467878	-4.41772	5.64785e-05	0.000913933	Down	1.51534	1.16794	1.11058	0.000588182	6.02495e-06	0.131564	gi|594071586|XP_006059648.1|PREDICTED: coiled-coil domain-containing protein 141 isoform X1 [Bubalus bubalis]	0
TCONS_00001729	0.0601778	-4.05463	3.84729e-10	2.39223e-08	Down	7.5736	6.0752	6.39681	0.105354	0.522396	0.267035	gi|594071586|XP_006059648.1|PREDICTED: coiled-coil domain-containing protein 141 isoform X1 [Bubalus bubalis]	0
TCONS_00001751	0.076548	-3.70749	0.000346467	0.004195	Down	2.53448	3.68922	4.41688	0.559306	0.0363687	0.00124049	gi|62089162|BAD93025.1|chimerin (chimaerin) 1 variant, partial [Homo sapiens]	0				KOG1453	0	Chimaerin and related Rho GTPase activating proteins
TCONS_00001758	0.206817	-2.27358	1.28687e-05	0.000257922	Down	36.2496	39.7274	39.7582	6.09459	5.71942	5.93058	gi|594101095|XP_006073637.1|PREDICTED: integral membrane protein GPR155 isoform X1 [Bubalus bubalis]	0
TCONS_00001821	0.0616199	-4.02046	2.23781e-06	5.55709e-05	Down	2.86523	2.23747	3.25205	0.220345	0.0158453	0.141214	gi|1062924165|XP_017920173.1|PREDICTED: pyruvate dehydrogenase (acetyl-transferring) kinase isozyme 1, mitochondrial [Capra hircus]	0				KOG0787	0	Dehydrogenase kinase	ko04066	HIF-1 signaling pathway	1	K12077	PDK1	pyruvate dehydrogenase kinase isoform 1
TCONS_00001896	0.0194256	-5.68589	4.84139e-10	2.95909e-08	Down	3.4394	3.46569	3.99004	0.125162	1.53146e-54	0.0262323	gi|803060475|XP_012031712.1|PREDICTED: EF-hand calcium-binding domain-containing protein 1-like isoform X3 [Ovis aries]	8.47e-16
TCONS_00001906	0.228099	-2.13227	4.3243e-05	0.000727795	Down	32.3989	28.582	27.4866	6.23257	2.56954	6.14729	gi|296487530|DAA29643.1|TPA: methionine sulfoxide reductase B3-like isoform 2 [Bos taurus]	9.58e-92				KOG0856	2.76e-90	Predicted pilin-like transcription factor
TCONS_00001922	0.0181255	-5.78584	1.7115e-06	4.41101e-05	Down	3.0782	4.09935	2.42745	0	0.109619	0.0261929	gi|803271894|XP_011995660.1|PREDICTED: uncharacterized protein C12orf56 homolog [Ovis aries musimon]	0
TCONS_00002001	0.0792922	-3.65668	1.72487e-05	0.000331089	Down	16.8873	17.7888	19.1834	1.56443	0.0824393	1.49775	gi|1062946700|XP_017897100.1|PREDICTED: methylated-DNA--protein-cysteine methyltransferase [Capra hircus]	1.15e-107				KOG4062	2.14e-80	6-O-methylguanine-DNA methyltransferase MGMT/MGT1, involved in DNA repair
TCONS_00002059	0.0774906	-3.68983	1.76095e-05	0.000336704	Down	21.3132	24.6224	37.2016	2.40054	2.34122e-17	2.37038	gi|965975046|XP_011950132.2|PREDICTED: LOW QUALITY PROTEIN: cationic amino acid transporter 3-like isoform X1 [Ovis aries]	6.17e-23				KOG1286	1.82e-08	Amino acid transporters
TCONS_00002152	0.140063	-2.83585	2.28488e-06	5.65975e-05	Down	6.54731	9.48556	7.23287	1.08939	0.786528	0.545515	gi|1062853970|XP_013822683.2|PREDICTED: polypeptide N-acetylgalactosaminyltransferase 15 [Capra hircus]	0				KOG3736	0	Polypeptide N-acetylgalactosaminyltransferase	ko00512,ko00514	Mucin type O-glycan biosynthesis|Other types of O-glycan biosynthesis	2	K00710	GALNT	polypeptide N-acetylgalactosaminyltransferase
TCONS_00002153	0.052921	-4.24002	4.43625e-09	2.18133e-07	Down	6.48123	4.55513	5.8484	0.214543	0.187435	0.265458	gi|1062853970|XP_013822683.2|PREDICTED: polypeptide N-acetylgalactosaminyltransferase 15 [Capra hircus]	0				KOG3736	0	Polypeptide N-acetylgalactosaminyltransferase	ko00512,ko00514	Mucin type O-glycan biosynthesis|Other types of O-glycan biosynthesis	2	K00710	GALNT	polypeptide N-acetylgalactosaminyltransferase
TCONS_00002177	0.100134	-3.32	1.88961e-08	8.08337e-07	Down	11.9999	12.2243	11.263	1.11191	0.854928	0.678274	gi|1062958672|XP_017895734.1|PREDICTED: myosin-11 isoform X1 [Capra hircus]	0				KOG0161	0	Myosin class II heavy chain	ko04530,ko04810	Tight junction|Regulation of actin cytoskeleton	2	K10352	MYH9s	myosin heavy chain 9/10/11/14
TCONS_00002226	0.209426	-2.25549	0.000692066	0.00740931	Down	7.37228	6.77222	7.97256	0.614023	1.849	0.964561	gi|440910397|ELR60196.1|3-hydroxybutyrate dehydrogenase type 2, partial [Bos mutus]	6.81e-155				KOG0725	2.68e-149	Reductases with broad range of substrate specificities	ko00072,ko00650	Synthesis and degradation of ketone bodies|Butanoate metabolism	2	K00019	E1.1.1.30, bdh	3-hydroxybutyrate dehydrogenase
TCONS_00002298	0.101966	-3.29384	1.21386e-09	6.81765e-08	Down	21.2137	22.8724	21.3876	1.54541	2.28408	1.12627	gi|426246700|XP_004017129.1|PREDICTED: reticulophagy receptor FAM134B isoform X1 [Ovis aries]	0
TCONS_00002377	0.21508	-2.21705	0.000787223	0.00823819	Down	4.12258	4.98733	6.34265	1.19381	0.728856	0.542186	gi|1039796209|XP_017173863.1|PREDICTED: dystrophin isoform X4 [Mus musculus]	0				KOG4286	0	Dystrophin-like protein
TCONS_00002395	0.0097038	-6.68723	4.62121e-08	1.81016e-06	Down	40.7232	21.198	17.2561	0.000122666	2.85277e-15	0.626046	gi|730370842|KHJ42451.1|reverse transcriptase [Trichuris suis]	3.8e-40
TCONS_00002418	0.00371061	-8.07413	5.60493e-07	1.65648e-05	Down	1.30641	1.38705	0.879504	0.00618459	9.00164e-17	0.00209344	gi|300796796|NP_001179246.1|period circadian protein homolog 2 [Bos taurus]	0				KOG3753	0	Circadian clock protein period
TCONS_00002431	0.046088	-4.43947	1.32854e-13	1.43716e-11	Down	12.5596	9.62131	13.6681	0.332956	0.425781	0.464423	gi|4239700|CAA10770.1|reverse transcriptase-like [Bos taurus]	9.48e-26
TCONS_00002432	0.0935204	-3.41857	4.42907e-06	0.000101261	Down	1.3865	4.11616	4.17212	0.0985595	0.482626	0.0931539	gi|4239700|CAA10770.1|reverse transcriptase-like [Bos taurus]	9.59e-26
TCONS_00002449	0.0110833	-6.49547	3.5419e-06	8.27996e-05	Down	3.5708	2.502	0.354799	4.2405e-07	5.00234e-07	0.0572896	gi|1131264197|XP_019813578.1|PREDICTED: TRAF3-interacting protein 1 isoform X1 [Bos indicus]	8.95e-146				KOG3809	1.26e-119	Microtubule-binding protein MIP-T3
TCONS_00002468	0.144984	-2.78604	4.37552e-06	0.000100211	Down	3.30949	3.23784	3.2863	0.328642	0.53113	0.197613	gi|1131263944|XP_019813521.1|PREDICTED: melanophilin [Bos indicus]	0
TCONS_00002469	0.226137	-2.14473	0.000484494	0.00556012	Down	8.36554	7.55275	7.21625	1.23793	1.10904	1.52338	gi|125991906|NP_001075066.1|melanophilin [Bos taurus]	0
TCONS_00002511	0.149652	-2.74031	2.36208e-05	0.00043298	Down	47.2273	41.6112	44.2286	5.66777	4.70992	4.4194	gi|296481533|DAA23648.1|TPA: ankyrin repeat domain 26-like [Bos taurus]	4.61e-38
TCONS_00002556	0.00405049	-7.94769	1.16253e-06	3.16598e-05	Down	2.18214	2.02666	2.61016	7.89725e-05	3.01554e-06	0.0214518	gi|803069978|XP_012033133.1|PREDICTED: phylloquinone omega-hydroxylase CYP4F2-like [Ovis aries]	0				KOG0157	0	Cytochrome P450 CYP4/CYP19/CYP26 subfamilies
TCONS_00002600	0.113025	-3.14528	0.000197588	0.00263034	Down	6.22132	3.84094	5.24417	0.772572	0.08145	0.43597	gi|556753901|XP_005972323.1|PREDICTED: tRNA modification GTPase GTPBP3, mitochondrial [Pantholops hodgsonii]	0				KOG1191	0	Mitochondrial GTPase
TCONS_00002688	0.107397	-3.21898	5.70636e-07	1.68393e-05	Down	5.72888	3.70506	4.15042	0.420267	0.368627	0.29451	gi|359066825|XP_003586294.1|PREDICTED: neurogenic locus notch homolog protein 3 [Bos taurus]	0				KOG1217	0	Fibrillins and related proteins containing Ca2+-binding EGF-like domains	ko04330,ko04371	Notch signaling pathway|Apelin signaling pathway	2	K20995	NOTCH3	Notch 3
TCONS_00002689	0.114724	-3.12377	5.13448e-07	1.537e-05	Down	3.79934	5.76478	5.17639	0.332932	0.449566	0.473833	gi|359066825|XP_003586294.1|PREDICTED: neurogenic locus notch homolog protein 3 [Bos taurus]	0				KOG1217	0	Fibrillins and related proteins containing Ca2+-binding EGF-like domains	ko04330,ko04371	Notch signaling pathway|Apelin signaling pathway	2	K20995	NOTCH3	Notch 3
TCONS_00002773	0.0976844	-3.35573	0.000360495	0.00434354	Down	2.3855	0.661146	1.40965	0.00723758	0.0998435	0.209117	gi|594068264|XP_006058063.1|PREDICTED: SURP and G-patch domain-containing protein 2 isoform X4 [Bubalus bubalis]	0				KOG0965	0	Predicted RNA-binding protein, contains SWAP and G-patch domains
TCONS_00002828	0.236652	-2.07916	6.50711e-05	0.00103101	Down	25.8447	26.699	26.348	4.26546	5.25274	4.31989	gi|594064660|XP_006056336.1|PREDICTED: 15-hydroxyprostaglandin dehydrogenase [NAD(+)] isoform X1 [Bubalus bubalis]	1.34e-172				KOG4169	1.69e-162	15-hydroxyprostaglandin dehydrogenase and related dehydrogenases
TCONS_00002836	0.13377	-2.90218	3.01539e-05	0.000533661	Down	4.51023	3.21959	4.15485	0.000702537	0.976816	0.199727	gi|1062853840|XP_017908437.1|PREDICTED: calpain-7 [Capra hircus]	0				KOG0045	0	Cytosolic Ca2+-dependent cysteine protease (calpain), large subunit (EF-Hand protein superfamily)
TCONS_00002851	0.0637168	-3.97218	2.53168e-05	0.000459801	Down	3.13612	3.78631	3.20634	0.206972	0.232905	0.0318844	gi|1131228222|XP_019840612.1|PREDICTED: sodium- and chloride-dependent transporter XTRP3 [Bos indicus]	0				KOG3659	0	Sodium-neurotransmitter symporter
TCONS_00002960	0.0858374	-3.54225	0.000258437	0.0032853	Down	1.59186	1.46335	1.84176	0.0791615	0.0774426	0.155643	gi|594087819|XP_006067373.1|PREDICTED: protein Jade-1 isoform X2 [Bubalus bubalis]	0				KOG0954	0	PHD finger protein
TCONS_00003000	0.0796839	-3.64957	0.000631012	0.00689972	Down	5.20864	3.49507	3.37067	0.713913	3.01788e-09	5.4074e-07	gi|594038710|XP_006043964.1|PREDICTED: gamma-glutamylaminecyclotransferase isoform X1 [Bubalus bubalis]	1.38e-62				KOG4450	5.42e-38	Uncharacterized conserved protein
TCONS_00003004	0.0947445	-3.39981	8.31962e-09	3.86007e-07	Down	7.77191	6.98222	9.87493	0.653447	0.634479	0.441017	gi|803245305|XP_011982638.1|PREDICTED: protein WWC2 isoform X2 [Ovis aries musimon]	0
TCONS_00003005	0.201564	-2.31069	0.000512208	0.00580816	Down	3.65428	4.16166	3.36181	0.594796	0.417826	0.663536	gi|803245307|XP_011982639.1|PREDICTED: protein WWC2 isoform X3 [Ovis aries musimon]	0
TCONS_00003026	0.0607154	-4.04179	7.24071e-05	0.00113359	Down	1.33022	3.05126	1.4635	0.159995	0.0897798	0.00546418	gi|1062832746|XP_017899231.1|PREDICTED: glycoprotein Xg isoform X2 [Capra hircus]	3.33e-21
TCONS_00003027	0.242855	-2.04183	0.000112083	0.00163785	Down	18.9197	14.2664	19.4338	3.92974	3.7564	1.78988	gi|966007806|XP_014960164.1|PREDICTED: glycoprotein Xg isoform X1 [Ovis aries]	1.25e-27
TCONS_00003029	0.130367	-2.93934	4.79654e-05	0.000791676	Down	5.89391	10.3956	2.09866	0.0172445	0.00145425	1.74614	gi|966007802|XP_014960163.1|PREDICTED: CD99 antigen isoform X1 [Ovis aries]	1.6e-17							ko04514	Cell adhesion molecules	1	K06520	CD99, MIC2	CD99 antigen
TCONS_00003085	0.128307	-2.96233	4.82026e-06	0.000109068	Down	2.43388	3.11373	2.41715	0.168766	0.149076	0.436088	gi|803245656|XP_011982824.1|PREDICTED: TOM1-like protein 2 isoform X4 [Ovis aries musimon]	5.52e-159				KOG1087	1.29e-109	Cytosolic sorting protein GGA2/TOM1
TCONS_00003087	0.112135	-3.15669	0.000197768	0.00263184	Down	1.81707	1.96295	2.09798	0.0352715	0.223035	0.22936	gi|803245688|XP_011982840.1|PREDICTED: sterol regulatory element-binding protein 1 isoform X4 [Ovis aries musimon]	0				KOG2588	0	Predicted DNA-binding protein	ko04152	AMPK signaling pathway	1	K07197	SREBP1, SREBF1	sterol regulatory element-binding transcription factor 1
TCONS_00003088	0.0361052	-4.79165	1.84125e-14	2.25077e-12	Down	9.8258	9.06411	12.0089	0.122657	0.521356	0.181638	gi|803245688|XP_011982840.1|PREDICTED: sterol regulatory element-binding protein 1 isoform X4 [Ovis aries musimon]	0				KOG2588	0	Predicted DNA-binding protein	ko04152	AMPK signaling pathway	1	K07197	SREBP1, SREBF1	sterol regulatory element-binding transcription factor 1
TCONS_00003109	0.19412	-2.36498	0.000327988	0.00400937	Down	3.76241	3.03135	4.24206	0.92953	0.503469	0.161261	gi|556738213|XP_005964682.1|PREDICTED: c-Jun-amino-terminal kinase-interacting protein 4 isoform X1 [Pantholops hodgsonii]	0				KOG2077	0	JNK/SAPK-associated protein-1
TCONS_00003131	0.0825325	-3.59889	0.000435457	0.00508084	Down	2.36105	1.12195	1.05148	0.101352	0.00144894	0.173355	gi|594656208|XP_007176478.1|PREDICTED: solute carrier family 35 member B1 isoform X1 [Balaenoptera acutorostrata scammoni]	0				KOG1580	0	UDP-galactose transporter related protein
TCONS_00003145	0.191634	-2.38357	0.000461728	0.00534003	Down	5.72411	4.16619	4.10515	0.649501	0.558072	0.777756	gi|742135934|XP_010841046.1|PREDICTED: LOW QUALITY PROTEIN: tubulin polyglutamylase TTLL6 [Bison bison bison]	0				KOG2158	2.45e-74	Tubulin-tyrosine ligase-related protein
TCONS_00003146	0.0489912	-4.35133	0.000505817	0.00574724	Down	0.342031	0.369329	0.574072	2.04466e-05	0.0105298	0.0370556	gi|742135934|XP_010841046.1|PREDICTED: LOW QUALITY PROTEIN: tubulin polyglutamylase TTLL6 [Bison bison bison]	0				KOG2158	7.43e-74	Tubulin-tyrosine ligase-related protein
TCONS_00003147	0.103514	-3.2721	0.000126721	0.00180971	Down	1.47238	1.15774	0.677029	0.101778	0.150526	6.43922e-05	gi|296476557|DAA18672.1|TPA: tubulin tyrosine ligase-like family, member 6 [Bos taurus]	0				KOG2158	1.21e-124	Tubulin-tyrosine ligase-related protein
TCONS_00003148	0.0265455	-5.23539	4.3187e-07	1.31748e-05	Down	1.47255	0.903926	1.15049	0.0464961	0.0192418	0.00590424	gi|742135934|XP_010841046.1|PREDICTED: LOW QUALITY PROTEIN: tubulin polyglutamylase TTLL6 [Bison bison bison]	0				KOG2158	7.8e-123	Tubulin-tyrosine ligase-related protein
TCONS_00003149	0.12792	-2.96669	0.000831486	0.00862143	Down	0.0577006	2.14869	1.55683	0.00603302	0.227509	0.120719	gi|742135934|XP_010841046.1|PREDICTED: LOW QUALITY PROTEIN: tubulin polyglutamylase TTLL6 [Bison bison bison]	0				KOG2158	2.14e-72	Tubulin-tyrosine ligase-related protein
TCONS_00003161	0.0193515	-5.69141	1.61093e-10	1.06722e-08	Down	2.76482	3.42754	2.63449	4.72088e-05	0.0237727	0.102926	gi|548508804|XP_005693769.1|PREDICTED: proline-rich protein 15-like protein isoform X1 [Capra hircus]	1.38e-76
TCONS_00003162	0.22182	-2.17254	3.10312e-05	0.00054747	Down	60.7031	61.065	60.2749	9.44224	8.80658	11.6661	gi|594102631|XP_006074375.1|PREDICTED: proline-rich protein 15-like protein isoform X1 [Bubalus bubalis]	2.15e-80
TCONS_00003202	0.179168	-2.48062	2.08375e-06	5.24376e-05	Down	15.4893	15.2008	18.2927	1.92007	2.78609	1.80221	gi|747019242|NP_001290558.1|receptor tyrosine-protein kinase erbB-2 precursor [Bos taurus]	0				KOG1025	0	Epidermal growth factor receptor EGFR and related tyrosine kinases	ko04510,ko04520,ko04530,ko04010,ko04012,ko04020,ko04066,ko04151	Focal adhesion|Adherens junction|Tight junction|MAPK signaling pathway|ErbB signaling pathway|Calcium signaling pathway|HIF-1 signaling pathway|PI3K-Akt signaling pathway	8	K05083	ERBB2, HER2, CD340	receptor tyrosine-protein kinase erbB-2
TCONS_00003240	0.00361298	-8.1126	3.31004e-07	1.04639e-05	Down	1.77698	0.895473	1.26235	2.20359e-08	0.00475537	0.0145147	gi|741896284|XP_010822379.1|PREDICTED: CMT1A duplicated region transcript 1 protein [Bos taurus]	0				KOG0274	1.62e-145	Cdc4 and related F-box and WD-40 proteins
TCONS_00003242	0.185144	-2.43328	9.92689e-05	0.00147663	Down	4.27681	5.67653	5.54256	0.0250023	1.59142	0.513258	gi|965883633|XP_014944277.1|PREDICTED: F-box/WD repeat-containing protein 10-like isoform X3 [Ovis aries musimon]	0				KOG0274	1.22e-175	Cdc4 and related F-box and WD-40 proteins
TCONS_00003288	0.247198	-2.01626	0.000281775	0.00352858	Down	10.9293	13.0042	12.888	2.9646	1.84712	1.94275	gi|1062937570|XP_017920244.1|PREDICTED: epsin-2 isoform X7 [Capra hircus]	0				KOG2056	1.02e-135	Equilibrative nucleoside transporter protein	ko04144	Endocytosis	1	K12471	EPN	epsin
TCONS_00003302	0.128412	-2.96115	0.000733083	0.00776007	Down	6.98011	6.41769	6.3413	0.412763	0.688543	0.795965	gi|528995221|XP_005220430.1|PREDICTED: leucine-rich repeat-containing protein 48 isoform X1 [Bos taurus]	0				KOG0531	6.63e-119	Protein phosphatase 1, regulatory subunit, and related proteins
TCONS_00003336	0.188118	-2.41029	8.06278e-06	0.000170332	Down	37.2186	36.5505	35.0873	4.61543	4.54387	6.00608	gi|555956460|XP_005890378.1|PREDICTED: acyl-CoA synthetase family member 2, mitochondrial isoform X1 [Bos mutus]	0				KOG1177	0	Long chain fatty acid acyl-CoA ligase
TCONS_00003342	0.143141	-2.80449	6.41099e-05	0.00101782	Down	10.492	6.77006	10.5217	0.917157	0.923365	1.09649	gi|88954335|AAI14167.1|PDK2 protein, partial [Bos taurus]	0				KOG0787	0	Dehydrogenase kinase
TCONS_00003343	0.0407089	-4.61851	6.79641e-05	0.00107263	Down	2.30564	2.02527	2.29321	0.0344006	0.0915531	0.0865196	gi|556738276|XP_005964713.1|PREDICTED: [Pyruvate dehydrogenase [lipoamide]] kinase isozyme 2, mitochondrial isoform X2 [Pantholops hodgsonii]	1.2e-162				KOG0787	9.55e-161	Dehydrogenase kinase
TCONS_00003349	0.0516239	-4.27582	7.87831e-06	0.000167061	Down	3.67112	3.37566	3.41538	0.0707974	0.0586652	0.253477	gi|1062938258|XP_017920402.1|PREDICTED: tumor necrosis factor receptor superfamily member 16 [Capra hircus]	0							ko04215,ko04010,ko04014,ko04015,ko04060,ko04151	Apoptosis - multiple species|MAPK signaling pathway|Ras signaling pathway|Rap1 signaling pathway|Cytokine-cytokine receptor interaction|PI3K-Akt signaling pathway	6	K02583	NGFR, TNFRSF16, CD271	tumor necrosis factor receptor superfamily member 16
TCONS_00003358	0.00528121	-7.56492	2.11938e-05	0.000395471	Down	2.56004	2.14534	1.72479	0.0248593	0	0	gi|830039222|XP_012582009.1|PREDICTED: uncharacterized protein LOC105853783 isoform X3 [Condylura cristata]	7.44e-12
TCONS_00003363	0.0202772	-5.624	6.7874e-07	1.96991e-05	Down	4.57379	2.95697	3.31819	6.3081e-08	0.0824773	0.0776947	gi|545180568|XP_005597988.1|PREDICTED: homeobox protein Hox-B3 [Equus caballus]	8.06e-24				KOG0489	1.53e-21	Transcription factor zerknullt and related HOX domain proteins
TCONS_00003608	0.136645	-2.87149	4.79083e-05	0.000791676	Down	7.11174	9.16879	8.77316	0.599795	1.07127	0.869501	gi|982984936|XP_015319646.1|PREDICTED: transducin-like enhancer protein 2 isoform X4 [Bos taurus]	0	sp|Q04725|TLE2_HUMAN	0	Transducin-like enhancer protein 2	KOG0639	0	Transducin-like enhancer of split protein (contains WD40 repeats)	ko04013,ko04310,ko04330	MAPK signaling pathway - fly|Wnt signaling pathway|Notch signaling pathway	3	K04497	GRO, TLE	groucho	GO:0005615;GO:0005925;GO:0016604;GO:0005654;GO:0005634;GO:0005667;GO:0070491;GO:0003714;GO:0009887;GO:1904837;GO:0090090;GO:0045892;GO:0007165;GO:0016055	extracellular space|focal adhesion|nuclear body|nucleoplasm|nucleus|transcription factor complex|repressing transcription factor binding|transcription corepressor activity|animal organ morphogenesis|beta-catenin-TCF complex assembly|negative regulation of canonical Wnt signaling pathway|negative regulation of transcription, DNA-templated|signal transduction|Wnt signaling pathway
TCONS_00003729	0.0236539	-5.40178	0.000117589	0.00170007	Down	1.73852	1.94394	2.05657	0.0761227	0.0268169	6.10035e-28	gi|833494856|XP_012770481.1|hypothetical protein, conserved [Babesia bigemina]	2.26e-23
TCONS_00003788	0.0153886	-6.02199	2.28039e-11	1.73485e-09	Down	4.96698	5.4449	5.47261	0.0679534	0.0683723	0.0548745	gi|1062981138|XP_005683951.2|PREDICTED: stimulated by retinoic acid gene 6 protein homolog [Capra hircus]	0	sp|Q9DBN1|STR6L_MOUSE	0	Stimulated by retinoic acid gene 6 protein-like	KOG1105	8.28e-56	Transcription elongation factor TFIIS/Cofactor of enhancer-binding protein Sp1							GO:0016021;GO:0005886;GO:0034633;GO:0071939	integral component of membrane|plasma membrane|retinol transport|vitamin A import
TCONS_00003798	0.0898662	-3.47608	0.000614385	0.00675721	Down	1.82478	1.8334	1.6935	0.0602527	0.147397	0.160689	gi|555988370|XP_005906026.1|PREDICTED: FERM and PDZ domain-containing protein 1 [Bos mutus]	0	sp|Q5SYB0|FRPD1_HUMAN	0	FERM and PDZ domain-containing protein 1	KOG3552	0	FERM domain protein FRM-8							GO:0005856;GO:0005829;GO:0005886;GO:0032991;GO:0090150;GO:0008277	cytoskeleton|cytosol|plasma membrane|protein-containing complex|establishment of protein localization to membrane|regulation of G protein-coupled receptor signaling pathway
TCONS_00003865	0.234671	-2.09129	0.000190565	0.00255841	Down	12.2598	15.056	8.33036	2.27914	1.50488	2.41945	gi|594098511|XP_006072418.1|PREDICTED: EGF-like repeat and discoidin I-like domain-containing protein 3-like isoform X2 [Bubalus bubalis]	0	sp|O43854|EDIL3_HUMAN	0	EGF-like repeat and discoidin I-like domain-containing protein 3										GO:0062023;GO:0070062;GO:1903561;GO:0005509;GO:0005178;GO:0007155;GO:0007275;GO:0010811	collagen-containing extracellular matrix|extracellular exosome|extracellular vesicle|calcium ion binding|integrin binding|cell adhesion|multicellular organism development|positive regulation of cell-substrate adhesion
TCONS_00003874	0.184085	-2.44156	7.64155e-06	0.000162652	Down	13.1474	14.6548	18.7668	2.90631	1.09158	2.35401	gi|594085943|XP_006066488.1|PREDICTED: transmembrane gamma-carboxyglutamic acid protein 1-like isoform X2 [Bubalus bubalis]	1.07e-129	sp|A7Z070|TMG1_BOVIN	6.54e-120	Transmembrane gamma-carboxyglutamic acid protein 1										GO:0005576;GO:0016021;GO:0005509	extracellular region|integral component of membrane|calcium ion binding
TCONS_00003875	0.184085	-2.44156	7.64155e-06	0.000162652	Down	13.1474	14.6548	18.7668	2.90631	1.09158	2.35401	gi|594085943|XP_006066488.1|PREDICTED: transmembrane gamma-carboxyglutamic acid protein 1-like isoform X2 [Bubalus bubalis]	1.07e-129	sp|A7Z070|TMG1_BOVIN	6.54e-120	Transmembrane gamma-carboxyglutamic acid protein 1										GO:0005576;GO:0016021;GO:0005509	extracellular region|integral component of membrane|calcium ion binding
TCONS_00003889	0.0963041	-3.37626	1.57389e-08	6.82894e-07	Down	15.9747	16.5391	17.4306	0.708295	1.12403	1.72193	gi|511920759|XP_004779591.1|PREDICTED: periostin isoform X4 [Mustela putorius furo]	0	sp|Q15063|POSTN_HUMAN	0	Periostin	KOG1437	0	Fasciclin and related adhesion glycoproteins							GO:0062023;GO:0031012;GO:0005615;GO:0031594;GO:0005802;GO:0050839;GO:0008201;GO:0046872;GO:1990523;GO:0007155;GO:0044344;GO:0071560;GO:0071356;GO:0071307;GO:0030198;GO:0001953;GO:1900025;GO:1990138;GO:1904209;GO:0014911;GO:0008593;GO:0003073;GO:0032355;GO:0001666;GO:0009612;GO:0014850	collagen-containing extracellular matrix|extracellular matrix|extracellular space|neuromuscular junction|trans-Golgi network|cell adhesion molecule binding|heparin binding|metal ion binding|bone regeneration|cell adhesion|cellular response to fibroblast growth factor stimulus|cellular response to transforming growth factor beta stimulus|cellular response to tumor necrosis factor|cellular response…
TCONS_00003890	0.0314011	-4.99304	2.18406e-09	1.15288e-07	Down	5.95645	7.61838	6.16962	0.293131	0.0715317	0.102087	gi|511920761|XP_004779592.1|PREDICTED: periostin isoform X5 [Mustela putorius furo]	0	sp|Q15063|POSTN_HUMAN	0	Periostin	KOG1437	0	Fasciclin and related adhesion glycoproteins							GO:0062023;GO:0031012;GO:0005615;GO:0031594;GO:0005802;GO:0050839;GO:0008201;GO:0046872;GO:1990523;GO:0007155;GO:0044344;GO:0071560;GO:0071356;GO:0071307;GO:0030198;GO:0001953;GO:1900025;GO:1990138;GO:1904209;GO:0014911;GO:0008593;GO:0003073;GO:0032355;GO:0001666;GO:0009612;GO:0014850	collagen-containing extracellular matrix|extracellular matrix|extracellular space|neuromuscular junction|trans-Golgi network|cell adhesion molecule binding|heparin binding|metal ion binding|bone regeneration|cell adhesion|cellular response to fibroblast growth factor stimulus|cellular response to transforming growth factor beta stimulus|cellular response to tumor necrosis factor|cellular response…
TCONS_00003902	0.0857607	-3.54354	5.19715e-05	0.000850059	Down	2.21369	1.69223	2.47147	0.277986	0.0100401	0.118698	gi|602708065|XP_007464298.1|PREDICTED: mothers against decapentaplegic homolog 9 isoform X2 [Lipotes vexillifer]	0	sp|Q9JIW5|SMAD9_MOUSE	0	Mothers against decapentaplegic homolog 9	KOG3701	0	TGFbeta receptor signaling protein SMAD and related proteins	ko04550,ko04350	Signaling pathways regulating pluripotency of stem cells|TGF-beta signaling pathway	2	K16791	SMAD9, SMAD8	mothers against decapentaplegic homolog 9	GO:0005737;GO:0005829;GO:0005654;GO:0005634;GO:0005667;GO:0003677;GO:0003700;GO:0046872;GO:0030509;GO:0060348;GO:0051216;GO:0071407;GO:0030902;GO:0030901;GO:0001880;GO:0045597;GO:0045893;GO:0006468;GO:0060395;GO:0007179;GO:0001657	cytoplasm|cytosol|nucleoplasm|nucleus|transcription factor complex|DNA binding|DNA-binding transcription factor activity|metal ion binding|BMP signaling pathway|bone development|cartilage development|cellular response to organic cyclic compound|hindbrain development|midbrain development|Mullerian duct regression|positive regulation of cell differentiation|positive regulation of transcription, DNA…
TCONS_00003913	0.0478969	-4.38392	0.000157317	0.00216957	Down	4.67015	4.53046	2.92771	0.26339	0.0190564	0.125575	gi|440896418|ELR48340.1|Cyclin-A1, partial [Bos mutus]	0	sp|Q6AY13|CCNA1_RAT	0	Cyclin-A1	KOG0654	0	G2/Mitotic-specific cyclin A	ko04110,ko04218,ko04152	Cell cycle|Cellular senescence|AMPK signaling pathway	3	K06627	CCNA	cyclin-A	GO:0097123;GO:0097124;GO:0000307;GO:0005737;GO:0015630;GO:0005634;GO:0016538;GO:0019901;GO:0051301;GO:0044772;GO:0006468;GO:0000079	cyclin A1-CDK2 complex|cyclin A2-CDK2 complex|cyclin-dependent protein kinase holoenzyme complex|cytoplasm|microtubule cytoskeleton|nucleus|cyclin-dependent protein serine/threonine kinase regulator activity|protein kinase binding|cell division|mitotic cell cycle phase transition|protein phosphorylation|regulation of cyclin-dependent protein serine/threonine kinase activity
TCONS_00003914	0.0471124	-4.40775	0.000140268	0.00197375	Down	7.17289	2.26752	2.90109	0.285265	0.0203981	0.132166	gi|440896418|ELR48340.1|Cyclin-A1, partial [Bos mutus]	0	sp|Q6AY13|CCNA1_RAT	0	Cyclin-A1	KOG0654	0	G2/Mitotic-specific cyclin A	ko04110,ko04218,ko04152	Cell cycle|Cellular senescence|AMPK signaling pathway	3	K06627	CCNA	cyclin-A	GO:0097123;GO:0097124;GO:0000307;GO:0005737;GO:0015630;GO:0005634;GO:0016538;GO:0019901;GO:0051301;GO:0044772;GO:0006468;GO:0000079	cyclin A1-CDK2 complex|cyclin A2-CDK2 complex|cyclin-dependent protein kinase holoenzyme complex|cytoplasm|microtubule cytoskeleton|nucleus|cyclin-dependent protein serine/threonine kinase regulator activity|protein kinase binding|cell division|mitotic cell cycle phase transition|protein phosphorylation|regulation of cyclin-dependent protein serine/threonine kinase activity
TCONS_00003957	0.0353887	-4.82057	6.06499e-06	0.000132891	Down	3.54022	2.90446	2.97629	0.0684562	0.169504	0.022653	gi|594109226|XP_006077474.1|PREDICTED: carbonic anhydrase 13 [Bubalus bubalis]	0	sp|Q9D6N1|CAH13_MOUSE	5.84e-169	Carbonic anhydrase 13	KOG0382	3.71e-151	Carbonic anhydrase	ko00910	Nitrogen metabolism	1	K01672	CA	carbonic anhydrase	GO:0005829;GO:0043231;GO:0043209;GO:0004089;GO:0008270	cytosol|intracellular membrane-bounded organelle|myelin sheath|carbonate dehydratase activity|zinc ion binding
TCONS_00004014	0.0154913	-6.01239	0.00100017	0.00995229	Down	1.40667	1.92703	2.1672	0.0453226	1.32953e-10	0.0453641	gi|1131164531|XP_019827006.1|PREDICTED: testis-expressed sequence 26 protein isoform X3 [Bos indicus]	0	sp|Q8N6G2|TEX26_HUMAN	8.13e-117	Testis-expressed protein 26										GO:0005737	cytoplasm
TCONS_00004116	0.067402	-3.89106	4.68879e-06	0.000106337	Down	1.15139	1.35087	1.07846	0.0676888	0.104701	0.00782561	gi|594043883|XP_006046448.1|PREDICTED: tensin-1 isoform X6 [Bubalus bubalis]	0	sp|Q9GLM4|TENS1_BOVIN	0	Tensin-1	KOG2283	0	Clathrin coat dissociation kinase GAK/PTEN/Auxilin and related tyrosine phosphatases							GO:0009986;GO:0005737;GO:0005856;GO:0005925;GO:0003779	cell surface|cytoplasm|cytoskeleton|focal adhesion|actin binding
TCONS_00004117	0.186849	-2.42005	8.9334e-06	0.000187421	Down	6.57109	5.57136	7.57776	0.834277	1.40366	0.495797	gi|594043881|XP_006046447.1|PREDICTED: tensin-1 isoform X5 [Bubalus bubalis]	0	sp|Q9GLM4|TENS1_BOVIN	0	Tensin-1	KOG2283	0	Clathrin coat dissociation kinase GAK/PTEN/Auxilin and related tyrosine phosphatases							GO:0009986;GO:0005737;GO:0005856;GO:0005925;GO:0003779	cell surface|cytoplasm|cytoskeleton|focal adhesion|actin binding
TCONS_00004121	0.11393	-3.13379	6.66078e-06	0.000144344	Down	13.8259	14.0484	14.3003	1.04624	1.19444	1.3122	gi|595763275|NP_001277869.1|insulin-like growth factor-binding protein 5 precursor [Bubalus bubalis]	1.26e-179	sp|Q05717|IBP5_BOVIN	2.86e-180	Insulin-like growth factor-binding protein 5										GO:0005615;GO:0042567;GO:0001968;GO:0031994;GO:0031995;GO:0071320;GO:0007565;GO:0042593;GO:0031069;GO:0048286;GO:0060056;GO:0045926;GO:0043569;GO:1901862;GO:0045668;GO:1904205;GO:0014912;GO:0048662;GO:0017148;GO:0001649;GO:0043568;GO:0051897;GO:1904754;GO:1904707;GO:0001558;GO:0043567;GO:0060416;GO:0051146;GO:0044342	extracellular space|insulin-like growth factor ternary complex|fibronectin binding|insulin-like growth factor I binding|insulin-like growth factor II binding|cellular response to cAMP|female pregnancy|glucose homeostasis|hair follicle morphogenesis|lung alveolus development|mammary gland involution|negative regulation of growth|negative regulation of insulin-like growth factor receptor signaling …
TCONS_00004140	0.110238	-3.18131	1.44731e-05	0.000285864	Down	18.9504	14.5732	12.0019	1.66774	1.43882	0.593837	gi|521036680|EPQ18458.1|Tubulin alpha-1D chain [Myotis brandtii]	0	sp|Q2HJ86|TBA1D_BOVIN	0	Tubulin alpha-1D chain	KOG1376	0	Alpha tubulin	ko04145,ko04210,ko04530,ko04540	Phagosome|Apoptosis|Tight junction|Gap junction	4	K07374	TUBA	tubulin alpha	GO:0005737;GO:0005874;GO:0005525;GO:0003924;GO:0005200;GO:0000226;GO:0007017;GO:0000278	cytoplasm|microtubule|GTP binding|GTPase activity|structural constituent of cytoskeleton|microtubule cytoskeleton organization|microtubule-based process|mitotic cell cycle
TCONS_00004157	0.0194824	-5.68168	0.000105588	0.00155561	Down	2.33913	0.813677	0.551136	0.0372538	0.00375488	0.0103597	gi|594070326|XP_006059047.1|PREDICTED: ankyrin repeat and zinc finger domain-containing protein 1 isoform X4 [Bubalus bubalis]	0	sp|Q58CQ5|ANKZ1_BOVIN	0	Ankyrin repeat and zinc finger domain-containing protein 1	KOG2505	1.4e-91	Ankyrin repeat protein							GO:0036266;GO:0005737;GO:0046872;GO:0003676;GO:0070301;GO:0072671;GO:0071630;GO:0030433	Cdc48p-Npl4p-Vms1p AAA ATPase complex|cytoplasm|metal ion binding|nucleic acid binding|cellular response to hydrogen peroxide|mitochondria-associated ubiquitin-dependent protein catabolic process|nuclear protein quality control by the ubiquitin-proteasome system|ubiquitin-dependent ERAD pathway
TCONS_00004200	0.110447	-3.17857	4.32698e-09	2.13826e-07	Down	23.8346	25.2885	26.1422	1.95159	2.09017	2.11649
TCONS_00004218	0.018899	-5.72555	1.56987e-08	6.81899e-07	Down	2.48345	2.94044	2.43784	9.34507e-10	6.75608e-09	0.106637	gi|803244688|XP_011982367.1|PREDICTED: pseudouridine-5'-phosphatase isoform X2 [Ovis aries musimon]	2.52e-129	sp|Q08623|HDHD1_HUMAN	2.7e-106	Pseudouridine-5'-phosphatase	KOG2914	2.91e-107	Predicted haloacid-halidohydrolase and related hydrolases							GO:0005829;GO:0000287;GO:1990738;GO:0009117;GO:0043097	cytosol|magnesium ion binding|pseudouridine 5'-phosphatase activity|nucleotide metabolic process|pyrimidine nucleoside salvage
TCONS_00004262	0.0322133	-4.9562	3.89884e-17	7.26141e-15	Down	60.2971	58.3468	58.0249	1.43511	1.39345	1.41127	gi|1131294942|XP_019821929.1|PREDICTED: ADAM DEC1 isoform X1 [Bos indicus]	0	sp|O15204|ADEC1_HUMAN	0	ADAM DEC1	KOG3607	0	Meltrins, fertilins and related Zn-dependent metalloproteinases of the ADAMs family							GO:0062023;GO:0004222;GO:0008270;GO:0006955;GO:0007162	collagen-containing extracellular matrix|metalloendopeptidase activity|zinc ion binding|immune response|negative regulation of cell adhesion
TCONS_00004281	0.209191	-2.25711	0.000554192	0.00620582	Down	3.16436	2.35042	1.7837	0.271869	0.485513	0.376452	gi|1062952333|XP_017897261.1|PREDICTED: fibroblast growth factor receptor 1 isoform X4 [Capra hircus]	0	sp|P11362|FGFR1_HUMAN	0	Fibroblast growth factor receptor 1	KOG0200	0	Fibroblast/platelet-derived growth factor receptor and related receptor tyrosine kinases	ko04520,ko04550,ko04810,ko04010,ko04014,ko04015,ko04020,ko04151	Adherens junction|Signaling pathways regulating pluripotency of stem cells|Regulation of actin cytoskeleton|MAPK signaling pathway|Ras signaling pathway|Rap1 signaling pathway|Calcium signaling pathway|PI3K-Akt signaling pathway	8	K04362	FGFR1, CD331	fibroblast growth factor receptor 1
TCONS_00004298	0.144905	-2.78682	1.75303e-07	5.94471e-06	Down	21.7209	21.5421	21.4623	1.96432	2.82749	2.15826	gi|1131247037|XP_019809074.1|PREDICTED: steroidogenic acute regulatory protein, mitochondrial isoform X2 [Bos indicus]	0	sp|Q28918|STAR_BOVIN	0	Steroidogenic acute regulatory protein, mitochondrial	KOG3845	2.92e-170	MLN, STAR and related lipid-binding proteins							GO:0005758;GO:0005739;GO:0015485;GO:0120020;GO:0008203;GO:0032367;GO:0050810;GO:0006694	mitochondrial intermembrane space|mitochondrion|cholesterol binding|cholesterol transfer activity|cholesterol metabolic process|intracellular cholesterol transport|regulation of steroid biosynthetic process|steroid biosynthetic process
TCONS_00004303	0.0342035	-4.86971	1.25747e-07	4.49693e-06	Down	3.67698	2.62822	2.58969	0.219346	6.35758e-07	0.0100169	gi|594053448|XP_006051019.1|PREDICTED: transcription factor IIIB 50 kDa subunit [Bubalus bubalis]	0	sp|Q29S07|BRF2_BOVIN	0	Transcription factor IIIB 50 kDa subunit	KOG1598	0	Transcription initiation factor TFIIIB, Brf1 subunit							GO:0005634;GO:0000126;GO:0046872;GO:0001032;GO:0001006;GO:0008134;GO:0034599;GO:0006352;GO:0006359;GO:0070898	nucleus|transcription factor TFIIIB complex|metal ion binding|RNA polymerase III type 3 promoter DNA binding|RNA polymerase III type 3 promoter sequence-specific DNA binding|transcription factor binding|cellular response to oxidative stress|DNA-templated transcription, initiation|regulation of transcription by RNA polymerase III|RNA polymerase III preinitiation complex assembly
TCONS_00004324	0.119855	-3.06064	0.000373661	0.00446945	Down	1.35741	1.26413	3.04633	0.315273	0.188872	0.00296124	gi|529010175|XP_005226201.1|PREDICTED: transforming acidic coiled-coil-containing protein 1 isoform X2 [Bos taurus]	0	sp|O75410|TACC1_HUMAN	4.17e-175	Transforming acidic coiled-coil-containing protein 1
TCONS_00004456	0.129302	-2.95118	9.85819e-05	0.00146994	Down	8.14927	9.6506	7.9194	1.25661	0.42585	0.774803	gi|742220121|XP_010827023.1|PREDICTED: EMI domain-containing protein 1 isoform X4 [Bison bison bison]	8.49e-130	sp|Q96A84|EMID1_HUMAN	3.35e-94	EMI domain-containing protein 1										GO:0005581;GO:0005783;GO:0031012;GO:0005794	collagen trimer|endoplasmic reticulum|extracellular matrix|Golgi apparatus
TCONS_00004457	0.0125063	-6.3212	8.66064e-07	2.4408e-05	Down	3.34149	3.13275	3.12342	0.0264979	0.056199	0.0199918	gi|742220121|XP_010827023.1|PREDICTED: EMI domain-containing protein 1 isoform X4 [Bison bison bison]	1.28e-128	sp|Q96A84|EMID1_HUMAN	2.14e-93	EMI domain-containing protein 1										GO:0005581;GO:0005783;GO:0031012;GO:0005794	collagen trimer|endoplasmic reticulum|extracellular matrix|Golgi apparatus
TCONS_00004458	0.0167417	-5.90041	1.70385e-05	0.000327802	Down	2.95092	2.05306	2.1713	0.00458658	0.0593479	0.0244876	gi|742220121|XP_010827023.1|PREDICTED: EMI domain-containing protein 1 isoform X4 [Bison bison bison]	6.38e-129	sp|Q96A84|EMID1_HUMAN	2.79e-93	EMI domain-containing protein 1										GO:0005581;GO:0005783;GO:0031012;GO:0005794	collagen trimer|endoplasmic reticulum|extracellular matrix|Golgi apparatus
TCONS_00004474	0.0636377	-3.97397	8.35693e-05	0.00128792	Down	2.50213	4.94778	1.70629	0.194178	0.0144296	0.212287	gi|1062912714|XP_017916554.1|PREDICTED: SRR1-like protein [Capra hircus]	1.3e-133	sp|Q9UH36|SRR1L_HUMAN	6.96e-112	SRR1-like protein	KOG3131	1.85e-112	Uncharacterized conserved protein							GO:0005737;GO:0005634;GO:0007623;GO:0006783;GO:0007017;GO:0042752;GO:0070453	cytoplasm|nucleus|circadian rhythm|heme biosynthetic process|microtubule-based process|regulation of circadian rhythm|regulation of heme biosynthetic process
TCONS_00004481	0.070409	-3.8281	0.000217225	0.00285042	Down	1.57871	1.4062	1.34767	0.0350878	0.19114	9.02082e-05	gi|1062912752|XP_017916563.1|PREDICTED: small G protein signaling modulator 1 isoform X2 [Capra hircus]	0	sp|Q2NKQ1|SGSM1_HUMAN	0	Small G protein signaling modulator 1	KOG1648	0	Uncharacterized conserved protein, contains RUN, BRK and TBC domains							GO:0005737;GO:0030659;GO:0005829;GO:0005794;GO:0005096;GO:0017137;GO:0090630;GO:0006886	cytoplasm|cytoplasmic vesicle membrane|cytosol|Golgi apparatus|GTPase activator activity|Rab GTPase binding|activation of GTPase activity|intracellular protein transport
TCONS_00004508	0.0333107	-4.90787	7.55254e-15	9.87432e-13	Down	4.94079	5.63676	4.565	0.11078	0.109278	0.150117	gi|556747330|XP_005969119.1|PREDICTED: microtubule-associated tumor suppressor 1 homolog isoform X1 [Pantholops hodgsonii]	0	sp|Q5R9I1|MTUS1_PONAB	0	Microtubule-associated tumor suppressor 1 homolog										GO:0005794;GO:0005739;GO:0005634;GO:0005886;GO:0007049	Golgi apparatus|mitochondrion|nucleus|plasma membrane|cell cycle
TCONS_00004573	0.128113	-2.96451	7.17584e-06	0.000154488	Down	9.41912	11.9875	11.481	3.08045	0.0154367	0.0392413	gi|803257718|XP_011988735.1|PREDICTED: tyrosine-protein kinase Fes/Fps isoform X3 [Ovis aries musimon]	0	sp|P14238|FES_FELCA	0	Tyrosine-protein kinase Fes/Fps	KOG0194	0	Protein tyrosine kinase							GO:0005737;GO:0031410;GO:0005829;GO:0031234;GO:0005925;GO:0005794;GO:0015630;GO:0005524;GO:0034987;GO:0004715;GO:0035091;GO:0004713;GO:0005102;GO:0007155;GO:0030154;GO:0016477;GO:0006935;GO:0038083;GO:0018108;GO:2000251;GO:0031116;GO:0045639;GO:0010976;GO:0030155;GO:0045595;GO:2000145;GO:0042127;GO:0008360;GO:0043304;GO:0007169	cytoplasm|cytoplasmic vesicle|cytosol|extrinsic component of cytoplasmic side of plasma membrane|focal adhesion|Golgi apparatus|microtubule cytoskeleton|ATP binding|immunoglobulin receptor binding|non-membrane spanning protein tyrosine kinase activity|phosphatidylinositol binding|protein tyrosine kinase activity|signaling receptor binding|cell adhesion|cell differentiation|cell migration|chemotax…
TCONS_00004633	0.0175655	-5.83111	0.000209119	0.00275596	Down	2.51255	2.94501	1.76237	9.3998e-23	0.0216289	0.0730512	gi|594056725|XP_006052556.1|PREDICTED: T-cell surface glycoprotein CD1e, membrane-associated-like isoform X2 [Bubalus bubalis]	1.97e-170	sp|P15812|CD1E_HUMAN	1.66e-120	T-cell surface glycoprotein CD1e, membrane-associated				ko04530	Tight junction	1	K06448	CD1	T-cell surface glycoprotein CD1	GO:0005769;GO:0009897;GO:0005615;GO:0000139;GO:0005887;GO:0005770;GO:0043202;GO:0005886;GO:0030883;GO:0030884;GO:0071723;GO:0002250;GO:0048006;GO:0048007;GO:0006955;GO:0001916	early endosome|external side of plasma membrane|extracellular space|Golgi membrane|integral component of plasma membrane|late endosome|lysosomal lumen|plasma membrane|endogenous lipid antigen binding|exogenous lipid antigen binding|lipopeptide binding|adaptive immune response|antigen processing and presentation, endogenous lipid antigen via MHC class Ib|antigen processing and presentation, exogen…
TCONS_00004634	0.00752617	-7.05387	3.05864e-13	3.10456e-11	Down	10.5302	9.72508	12.0294	0.0974689	0.0172406	0.0388633	gi|548456956|XP_005677335.1|PREDICTED: T-cell surface glycoprotein CD1e, membrane-associated [Capra hircus]	0	sp|P15812|CD1E_HUMAN	2.46e-179	T-cell surface glycoprotein CD1e, membrane-associated				ko04530	Tight junction	1	K06448	CD1	T-cell surface glycoprotein CD1	GO:0005769;GO:0009897;GO:0005615;GO:0000139;GO:0005887;GO:0005770;GO:0043202;GO:0005886;GO:0030883;GO:0030884;GO:0071723;GO:0002250;GO:0048006;GO:0048007;GO:0006955;GO:0001916	early endosome|external side of plasma membrane|extracellular space|Golgi membrane|integral component of plasma membrane|late endosome|lysosomal lumen|plasma membrane|endogenous lipid antigen binding|exogenous lipid antigen binding|lipopeptide binding|adaptive immune response|antigen processing and presentation, endogenous lipid antigen via MHC class Ib|antigen processing and presentation, exogen…
TCONS_00004635	0.156066	-2.67977	0.000878944	0.00901643	Down	5.9945	6.02292	5.97263	0.862282	0.437573	0.757982	gi|594056737|XP_006052562.1|PREDICTED: T-cell surface glycoprotein CD1a-like isoform X1 [Bubalus bubalis]	0	sp|Q9XS72|CD1A_PIG	2.04e-141	T-cell surface glycoprotein CD1a				ko04530	Tight junction	1	K06448	CD1	T-cell surface glycoprotein CD1	GO:0010008;GO:0009897;GO:0005615;GO:0016021;GO:0045121;GO:0005886;GO:0030883;GO:0030884;GO:0071723;GO:0002250;GO:0048006;GO:0048007;GO:0001916	endosome membrane|external side of plasma membrane|extracellular space|integral component of membrane|membrane raft|plasma membrane|endogenous lipid antigen binding|exogenous lipid antigen binding|lipopeptide binding|adaptive immune response|antigen processing and presentation, endogenous lipid antigen via MHC class Ib|antigen processing and presentation, exogenous lipid antigen via MHC class Ib|…
TCONS_00004658	0.0090557	-6.78696	3.95952e-07	1.22234e-05	Down	1.0338	0.676763	0.658266	0.0149403	0.00019603	4.22167e-05	gi|528959550|XP_005210471.1|PREDICTED: UDP-N-acetylglucosamine/UDP-glucose/GDP-mannose transporter isoform X2 [Bos taurus]	4.87e-157	sp|Q76EJ3|S35D2_HUMAN	9.97e-140	UDP-N-acetylglucosamine/UDP-glucose/GDP-mannose transporter	KOG1444	7.91e-88	Nucleotide-sugar transporter VRG4/SQV-7							GO:0005794;GO:0000139;GO:0016021;GO:0015297;GO:0005338;GO:0015165;GO:0022857;GO:0005461;GO:0005463;GO:0005462;GO:0008643;GO:0006024;GO:0018146	Golgi apparatus|Golgi membrane|integral component of membrane|antiporter activity|nucleotide-sugar transmembrane transporter activity|pyrimidine nucleotide-sugar transmembrane transporter activity|transmembrane transporter activity|UDP-glucuronic acid transmembrane transporter activity|UDP-N-acetylgalactosamine transmembrane transporter activity|UDP-N-acetylglucosamine transmembrane transporter a…
TCONS_00004683	0.142334	-2.81265	0.000197563	0.00263034	Down	11.7229	2.17156	5.33138	0.500926	0.0180064	1.50502	gi|388235|CAA49451.1|immunoglobulin gamma-1 chain, partial [Ovis aries]	0	sp|P01859|IGHG2_HUMAN	1.55e-145	Immunoglobulin heavy constant gamma 2				ko04145,ko04020,ko04064,ko04072,ko04151	Phagosome|Calcium signaling pathway|NF-kappa B signaling pathway|Phospholipase D signaling pathway|PI3K-Akt signaling pathway	5	K06856	IGH	immunoglobulin heavy chain
TCONS_00004693	0.0474326	-4.39798	2.14407e-05	0.000399322	Down	1.70887	1.29996	2.33294	5.54215e-05	0.174377	0.0100209	gi|1062918376|XP_017921892.1|PREDICTED: protein jagged-2 [Capra hircus]	0	sp|Q9Y219|JAG2_HUMAN	0	Protein jagged-2	KOG1217	0	Fibrillins and related proteins containing Ca2+-binding EGF-like domains	ko04330	Notch signaling pathway	1	K21635	JAG2	jagged-2
TCONS_00004699	0.0936706	-3.41626	1.50968e-07	5.21051e-06	Down	6.27419	6.46814	6.88839	0.49377	0.519462	0.342129	gi|982961045|XP_015314872.1|PREDICTED: protein AHNAK2 isoform X3 [Bos taurus]	0	sp|Q8IVF2|AHNK2_HUMAN	2.58e-154	Protein AHNAK2										GO:0043034;GO:0005737;GO:0030659;GO:0005829;GO:0005634;GO:0005886;GO:0042383;GO:0030315;GO:0030018;GO:0043484	costamere|cytoplasm|cytoplasmic vesicle membrane|cytosol|nucleus|plasma membrane|sarcolemma|T-tubule|Z disc|regulation of RNA splicing
TCONS_00004721	0.22063	-2.1803	3.36882e-05	0.000587001	Down	10.626	11.3939	13.824	2.10109	2.09589	1.66397	gi|1131220278|XP_019838850.1|PREDICTED: uncharacterized protein LOC109575307 isoform X2 [Bos indicus]	3.82e-45
TCONS_00004733	0.154171	-2.6974	0.00055176	0.0061821	Down	0.632179	4.88399	4.66161	0.387964	0.77725	2.39525e-05	gi|555963401|XP_005893781.1|PREDICTED: coiled-coil domain-containing protein 85C [Bos mutus]	8.18e-85	sp|A6NKD9|CC85C_HUMAN	3.17e-78	Coiled-coil domain-containing protein 85C	KOG3819	6.08e-08	Uncharacterized conserved proteins (Hepatitis delta antigen-interacting protein A)							GO:0005912;GO:0043296;GO:0005923;GO:0021987	adherens junction|apical junction complex|bicellular tight junction|cerebral cortex development
TCONS_00004741	0.099281	-3.33234	1.82787e-05	0.000347815	Down	2.26835	2.14382	2.25748	0.245506	0.104993	0.140787	gi|664756798|XP_008535907.1|PREDICTED: putative uncharacterized protein C14orf132 homolog [Equus przewalskii]	2.42e-41	sp|Q9NPU4|CN132_HUMAN	9.57e-40	Uncharacterized protein C14orf132										GO:0016021	integral component of membrane
TCONS_00004742	0.00818421	-6.93294	5.3037e-15	7.22107e-13	Down	22.879	22.0618	22.1572	0.293878	0.109492	4.72831e-11	gi|440890534|ELR44850.1|Ig gamma-3 chain C region, partial [Bos mutus]	1.81e-59	sp|P20761|IGG2B_RAT	1.7e-47	Ig gamma-2B chain C region				ko04145,ko04020,ko04064,ko04072,ko04151	Phagosome|Calcium signaling pathway|NF-kappa B signaling pathway|Phospholipase D signaling pathway|PI3K-Akt signaling pathway	5	K06856	IGH	immunoglobulin heavy chain	GO:0009897;GO:0042571;GO:0003823;GO:0034987;GO:0050853;GO:0006958;GO:0042742;GO:0045087;GO:0006911;GO:0006910;GO:0050871	external side of plasma membrane|immunoglobulin complex, circulating|antigen binding|immunoglobulin receptor binding|B cell receptor signaling pathway|complement activation, classical pathway|defense response to bacterium|innate immune response|phagocytosis, engulfment|phagocytosis, recognition|positive regulation of B cell activation
TCONS_00004860	0.148789	-2.74866	0.000105581	0.00155561	Down	2.77121	4.514	3.97153	0.599038	0.255293	0.383611	gi|4239700|CAA10770.1|reverse transcriptase-like [Bos taurus]	1.42e-49
TCONS_00004869	0.179485	-2.47806	0.000206947	0.00273008	Down	4.36419	3.28753	5.29338	0.637619	0.429791	0.655059	gi|4239700|CAA10770.1|reverse transcriptase-like [Bos taurus]	7.96e-26	sp|Q52QI2|RTL1_BOVIN	4.17e-14	Retrotransposon-like protein 1										GO:0016021;GO:0007275	integral component of membrane|multicellular organism development
TCONS_00004870	0.220761	-2.17944	0.000163882	0.00224211	Down	62.0159	71.895	70.2081	11.2739	10.9247	11.1959	gi|1131220278|XP_019838850.1|PREDICTED: uncharacterized protein LOC109575307 isoform X2 [Bos indicus]	4.35e-45
TCONS_00004895	0.0101714	-6.61933	3.22488e-05	0.000565414	Down	2.86282	2.34461	3.10387	8.42446e-36	8.88611e-44	0.0490593	gi|197944870|ACH79982.1|hypothetical protein [Bos taurus]	9.16e-18							ko04146	Peroxisome	1	K00308	PAOX	N1-acetylpolyamine oxidase
TCONS_00004996	0.0200869	-5.6376	1.02166e-07	3.73511e-06	Down	3.48397	3.96029	2.2457	0.0137708	0.0149204	0.110136	gi|555978052|XP_005900975.1|PREDICTED: transient receptor potential cation channel subfamily V member 6 [Bos mutus]	0	sp|Q9H1D0|TRPV6_HUMAN	0	Transient receptor potential cation channel subfamily V member 6	KOG3676	0	Ca2+-permeable cation channel OSM-9 and related channels (OTRPC family)
TCONS_00004997	0.044994	-4.47412	0.000123484	0.00177649	Down	2.74835	1.21612	3.56809	0.208631	0.0386409	2.49531e-06	gi|555978052|XP_005900975.1|PREDICTED: transient receptor potential cation channel subfamily V member 6 [Bos mutus]	0	sp|Q9H1D0|TRPV6_HUMAN	0	Transient receptor potential cation channel subfamily V member 6	KOG3676	0	Ca2+-permeable cation channel OSM-9 and related channels (OTRPC family)
TCONS_00005105	0.00787568	-6.98838	2.40604e-25	1.17448e-22	Down	157.41	164.018	190.039	0.401735	1.30086	1.26405	gi|742088280|XP_010831114.1|PREDICTED: LOW QUALITY PROTEIN: selenoprotein P [Bison bison bison]	0	sp|P49907|SEPP1_BOVIN	0	Selenoprotein P										GO:0005615;GO:0008430;GO:0007420;GO:0007626;GO:0009791;GO:0040008;GO:0010269;GO:0001887;GO:0019953	extracellular space|selenium binding|brain development|locomotory behavior|post-embryonic development|regulation of growth|response to selenium ion|selenium compound metabolic process|sexual reproduction
TCONS_00005121	0.00796298	-6.97248	1.2648e-26	7.56656e-24	Down	82.2937	82.6632	87.9278	1.13548	0.0389996	0.314922	gi|742156696|XP_010846017.1|PREDICTED: galectin-3 [Bison bison bison]	4.89e-89	sp|P17931|LEG3_HUMAN	1.56e-77	Galectin-3	KOG3587	5.8e-78	Galectin, galactose-binding lectin
TCONS_00005154	0.0838376	-3.57626	2.94649e-05	0.000523579	Down	21.4172	22.3153	43.3424	5.37296	1.78596e-21	2.13034e-07	gi|528764354|EPY84013.1|hypothetical protein CB1_000513017 [Camelus ferus]	5.39e-38
TCONS_00005166	0.0551344	-4.1809	0.00016229	0.00222496	Down	7.09886	63.1612	10.0076	3.28058	5.59942e-13	1.1777e-13	gi|1131159069|XP_019825752.1|PREDICTED: serine/threonine-protein kinase VRK2 isoform X1 [Bos indicus]	1.8e-07
TCONS_00005173	0.0190079	-5.71726	1.03925e-05	0.000214612	Down	4.81562	6.96817	6.19324	3.75804e-09	0.268442	1.85348e-19	gi|594053726|XP_006051146.1|PREDICTED: proteinase-activated receptor 1, partial [Bubalus bubalis]	4.82e-169	sp|A7YY44|PAR1_BOVIN	1.28e-166	Proteinase-activated receptor 1				ko04810,ko04015,ko04020,ko04024,ko04072,ko04080,ko04151	Regulation of actin cytoskeleton|Rap1 signaling pathway|Calcium signaling pathway|cAMP signaling pathway|Phospholipase D signaling pathway|Neuroactive ligand-receptor interaction|PI3K-Akt signaling pathway	7	K03914	F2R, PAR1	coagulation factor II (thrombin) receptor	GO:0005901;GO:0005623;GO:0005887;GO:0031594;GO:0005886;GO:0031094;GO:0045211;GO:0004930;GO:0001965;GO:0031681;GO:0015057;GO:0006919;GO:0000186;GO:0002248;GO:0007529;GO:0007186;GO:0048873;GO:0006954;GO:0008285;GO:0003105;GO:0043524;GO:1900134;GO:0030168;GO:0030194;GO:0051928;GO:0030335;GO:0008284;GO:0032967;GO:0043280;GO:0007204;GO:0051482;GO:0070374;GO:0043123;GO:2000778;GO:2000484;GO:0043410;GO:…	caveola|cell|integral component of plasma membrane|neuromuscular junction|plasma membrane|platelet dense tubular network|postsynaptic membrane|G protein-coupled receptor activity|G-protein alpha-subunit binding|G-protein beta-subunit binding|thrombin-activated receptor activity|activation of cysteine-type endopeptidase activity involved in apoptotic process|activation of MAPKK activity|connective…
TCONS_00005184	0.0833055	-3.58544	4.58823e-06	0.000104416	Down	73.7114	86.9058	58.2739	9.88407	0.0469227	3.70115	gi|440904762|ELR55227.1|hypothetical protein M91_02473, partial [Bos mutus]	2.71e-39	sp|P11369|LORF2_MOUSE	6.7e-19	LINE-1 retrotransposable element ORF2 protein										GO:0004519;GO:0046872;GO:0003964;GO:0006310	endonuclease activity|metal ion binding|RNA-directed DNA polymerase activity|DNA recombination
TCONS_00005199	0.179649	-2.47675	1.65505e-05	0.000320804	Down	21.6749	23.3675	21.6103	2.74226	3.14877	2.99608	gi|1131143972|XP_019841806.1|PREDICTED: phospholipase A1 member A [Bos indicus]	0	sp|Q5E9H0|PLA1A_BOVIN	0	Phospholipase A1 member A				ko04014,ko00564	Ras signaling pathway|Glycerophospholipid metabolism	2	K13618	PLA1A	phosphatidylserine sn-1 acylhydrolase	GO:0005615;GO:0052689;GO:0016298;GO:0016042	extracellular space|carboxylic ester hydrolase activity|lipase activity|lipid catabolic process
TCONS_00005261	0.10038	-3.31646	0.000223502	0.00291535	Down	3.17985	3.48972	3.05371	0.294241	0.207009	0.208474	gi|742209078|XP_010859812.1|PREDICTED: GAS2-like protein 2 [Bison bison bison]	0	sp|Q8NHY3|GA2L2_HUMAN	0	GAS2-like protein 2	KOG0516	0	Dystonin, GAS (Growth-arrest-specific protein), and related proteins							GO:0036064;GO:0005737;GO:0005886;GO:0051015;GO:0008093;GO:0001965;GO:0008017;GO:0001578;GO:0007026;GO:0045745;GO:1904825;GO:0060296;GO:0031110	ciliary basal body|cytoplasm|plasma membrane|actin filament binding|cytoskeletal adaptor activity|G-protein alpha-subunit binding|microtubule binding|microtubule bundle formation|negative regulation of microtubule depolymerization|positive regulation of G protein-coupled receptor signaling pathway|protein localization to microtubule plus-end|regulation of cilium beat frequency involved in ciliary…
TCONS_00005262	0.157045	-2.67075	5.57651e-05	0.000903871	Down	10.3446	11.6318	11.2711	1.34026	1.15026	1.38665	gi|594064526|XP_006056277.1|PREDICTED: matrix metalloproteinase-28 isoform X1 [Bubalus bubalis]	0	sp|Q9H239|MMP28_HUMAN	0	Matrix metalloproteinase-28	KOG1565	0	Gelatinase A and related matrix metalloproteases							GO:0062023;GO:0005737;GO:0031012;GO:0005615;GO:0004222;GO:0008270;GO:0030574;GO:0030198;GO:0010760	collagen-containing extracellular matrix|cytoplasm|extracellular matrix|extracellular space|metalloendopeptidase activity|zinc ion binding|collagen catabolic process|extracellular matrix organization|negative regulation of macrophage chemotaxis
TCONS_00005270	0.0418256	-4.57947	4.07347e-08	1.61808e-06	Down	39.3894	59.7722	31.9621	1.31309e-16	3.75512	0.305948	gi|556755373|XP_005973041.1|PREDICTED: WAP four-disulfide core domain protein 18-like [Pantholops hodgsonii]	3.9e-09
TCONS_00005345	0.229812	-2.12147	0.000200413	0.00266165	Down	34.1705	29.3352	27.6022	5.60663	4.91398	5.02583	gi|529015555|XP_005228319.1|PREDICTED: V-set and immunoglobulin domain-containing protein 4 isoform X1 [Bos taurus]	1.32e-173	sp|Q9Y279|VSIG4_HUMAN	2.31e-72	V-set and immunoglobulin domain-containing protein 4										GO:0016021;GO:0032991;GO:0001851;GO:0006957;GO:0045957;GO:0032703;GO:0043031;GO:0042130	integral component of membrane|protein-containing complex|complement component C3b binding|complement activation, alternative pathway|negative regulation of complement activation, alternative pathway|negative regulation of interleukin-2 production|negative regulation of macrophage activation|negative regulation of T cell proliferation
TCONS_00005420	0.112144	-3.15657	0.000336462	0.00409003	Down	0.822093	1.90726	2.38063	0.0259694	0.256356	0.146217	gi|528960691|XP_005210886.1|PREDICTED: adenylate kinase 9 [Bos taurus]	0	sp|Q5TCS8|KAD9_HUMAN	0	Adenylate kinase 9	KOG3079	0	Uridylate kinase/adenylate kinase	ko00230,ko00240	Purine metabolism|Pyrimidine metabolism	2	K18533	AK9	adenylate/nucleoside-diphosphate kinase	GO:0005737;GO:0005829;GO:0031965;GO:0005654;GO:0005634;GO:0005524;GO:0004550;GO:0050145;GO:0006756;GO:0006757;GO:0061508;GO:0061566;GO:0006174;GO:0061565;GO:0061570;GO:0061567;GO:0006186;GO:0061568;GO:0015949;GO:0061571;GO:0061569	cytoplasm|cytosol|nuclear membrane|nucleoplasm|nucleus|ATP binding|nucleoside diphosphate kinase activity|nucleoside monophosphate kinase activity|AMP phosphorylation|ATP generation from ADP|CDP phosphorylation|CMP phosphorylation|dADP phosphorylation|dAMP phosphorylation|dCDP phosphorylation|dCMP phosphorylation|dGDP phosphorylation|GDP phosphorylation|nucleobase-containing small molecule interc…
TCONS_00005433	0.23378	-2.09678	9.89603e-05	0.00147464	Down	25.7033	24.5301	23.6335	5.05286	3.2798	4.47416	gi|155372075|NP_001094644.1|sestrin-1 [Bos taurus]	0	sp|Q4R6P7|SESN1_MACFA	0	Sestrin-1	KOG3746	0	Uncharacterized conserved protein	ko04115	p53 signaling pathway	1	K10141	SESN1_3	sestrin 1/3	GO:0005737;GO:0005634;GO:0070728;GO:0051920;GO:0098869;GO:0034198;GO:1904262;GO:0072593;GO:1901031	cytoplasm|nucleus|leucine binding|peroxiredoxin activity|cellular oxidant detoxification|cellular response to amino acid starvation|negative regulation of TORC1 signaling|reactive oxygen species metabolic process|regulation of response to reactive oxygen species
TCONS_00005529	0.235942	-2.0835	0.000200956	0.00266682	Down	12.5375	11.299	9.92452	2.24792	2.33796	1.33405	gi|440897023|ELR48804.1|Protein Shroom2, partial [Bos mutus]	0	sp|Q13796|SHRM2_HUMAN	0	Protein Shroom2										GO:0005912;GO:0043296;GO:0016324;GO:0005923;GO:0005623;GO:0005913;GO:0030864;GO:0005856;GO:0070062;GO:0005874;GO:0005886;GO:0003779;GO:0051015;GO:0008013;GO:0015280;GO:0030036;GO:0007015;GO:0045176;GO:0007420;GO:0043010;GO:0048593;GO:0016477;GO:0043482;GO:0043583;GO:0032401;GO:0008057;GO:0002089;GO:0032438	adherens junction|apical junction complex|apical plasma membrane|bicellular tight junction|cell|cell-cell adherens junction|cortical actin cytoskeleton|cytoskeleton|extracellular exosome|microtubule|plasma membrane|actin binding|actin filament binding|beta-catenin binding|ligand-gated sodium channel activity|actin cytoskeleton organization|actin filament organization|apical protein localization|b…
TCONS_00005544	0.196772	-2.3454	0.000157264	0.00216957	Down	8.01721	6.40116	6.61192	1.30122	1.25568	0.518481	gi|803266776|XP_011993137.1|PREDICTED: tetratricopeptide repeat protein 22 [Ovis aries musimon]	0	sp|Q5TAA0|TTC22_HUMAN	2.32e-177	Tetratricopeptide repeat protein 22
TCONS_00005556	0.0487676	-4.35793	8.22624e-08	3.06709e-06	Down	11.2871	10.5563	9.50073	0.538919	0.176744	0.409437	gi|556766049|XP_005978280.1|PREDICTED: low-density lipoprotein receptor class A domain-containing protein 1 [Pantholops hodgsonii]	4.39e-104	sp|Q5T700|LRAD1_HUMAN	8.11e-81	Low-density lipoprotein receptor class A domain-containing protein 1										GO:0016021	integral component of membrane
TCONS_00005589	0.0948645	-3.39799	0.000553219	0.00619668	Down	3.53268	4.05995	6.49465	0.00452473	0.618375	0.369013	gi|837813141|XP_012783443.1|PREDICTED: non-specific lipid-transfer protein [Ochotona princeps]	3.11e-32	sp|P07857|NLTP_BOVIN	2.13e-32	Non-specific lipid-transfer protein	KOG4170	9.84e-31	2-enoyl-CoA hydratase/3-hydroxyacyl-CoA dehydrogenase/Peroxisomal 3-ketoacyl-CoA-thiolase, sterol-binding domain and related enzymes	ko04146,ko00120,ko01040	Peroxisome|Primary bile acid biosynthesis|Biosynthesis of unsaturated fatty acids	3	K08764	SCP2, SCPX	sterol carrier protein 2	GO:0005739;GO:0005777;GO:0008289;GO:0033814;GO:1901373;GO:0015914;GO:0032385;GO:0006694	mitochondrion|peroxisome|lipid binding|propanoyl-CoA C-acyltransferase activity|lipid hydroperoxide transport|phospholipid transport|positive regulation of intracellular cholesterol transport|steroid biosynthetic process
TCONS_00005617	0.0197445	-5.66241	2.0015e-08	8.53425e-07	Down	2.42142	2.10161	2.17205	0.0086769	0.0822313	0.0086952	gi|594038710|XP_006043964.1|PREDICTED: gamma-glutamylaminecyclotransferase isoform X1 [Bubalus bubalis]	8.2e-91	sp|Q0VFX9|GGACT_BOVIN	2.46e-88	Gamma-glutamylaminecyclotransferase	KOG4450	5.94e-52	Uncharacterized conserved protein							GO:0005829;GO:0061929;GO:0042219	cytosol|gamma-glutamylaminecyclotransferase activity|cellular modified amino acid catabolic process
TCONS_00005620	0.0220837	-5.50088	7.71407e-07	2.19756e-05	Down	6.81517	4.96584	3.39484	1.43649e-12	0.121334	0.127495	gi|594038710|XP_006043964.1|PREDICTED: gamma-glutamylaminecyclotransferase isoform X1 [Bubalus bubalis]	7.08e-101	sp|Q0VFX9|GGACT_BOVIN	7.27e-94	Gamma-glutamylaminecyclotransferase	KOG4450	8.59e-54	Uncharacterized conserved protein							GO:0005829;GO:0061929;GO:0042219	cytosol|gamma-glutamylaminecyclotransferase activity|cellular modified amino acid catabolic process
TCONS_00005622	0.077305	-3.69329	1.29536e-06	3.47224e-05	Down	19.2547	13.1187	16.4511	2.6573e-08	2.38357	0.412656	gi|594038710|XP_006043964.1|PREDICTED: gamma-glutamylaminecyclotransferase isoform X1 [Bubalus bubalis]	5.01e-102	sp|Q0VFX9|GGACT_BOVIN	3.86e-96	Gamma-glutamylaminecyclotransferase	KOG4450	2.15e-55	Uncharacterized conserved protein							GO:0005829;GO:0061929;GO:0042219	cytosol|gamma-glutamylaminecyclotransferase activity|cellular modified amino acid catabolic process
TCONS_00005671	0.121469	-3.04134	3.3307e-07	1.05128e-05	Down	7.75396	8.42644	7.99438	0.863049	0.610279	0.704747	gi|1048402718|XP_017525601.1|PREDICTED: ras-related and estrogen-regulated growth inhibitor isoform X1 [Manis javanica]	2.52e-133	sp|Q0VCJ7|RERG_BOVIN	2.43e-131	Ras-related and estrogen-regulated growth inhibitor	KOG0395	1.53e-131	Ras-related GTPase							GO:0005829;GO:0005634;GO:0005886;GO:0019003;GO:0005525;GO:0003924;GO:0030308;GO:0008285;GO:0007265;GO:0009725	cytosol|nucleus|plasma membrane|GDP binding|GTP binding|GTPase activity|negative regulation of cell growth|negative regulation of cell population proliferation|Ras protein signal transduction|response to hormone
TCONS_00005676	0.108037	-3.2104	1.49049e-06	3.92862e-05	Down	1372.88	1349.66	1363.82	108.425	107.72	111.174	gi|58760434|AAW82125.1|matrix Gla protein [Bos taurus]	5.87e-78	sp|P07507|MGP_BOVIN	1.07e-55	Matrix Gla protein										GO:0062023;GO:0005509;GO:0051216;GO:0030154;GO:0001503;GO:0030500	collagen-containing extracellular matrix|calcium ion binding|cartilage development|cell differentiation|ossification|regulation of bone mineralization
TCONS_00005701	0.00292948	-8.41514	1.15267e-30	1.26423e-27	Down	47.5604	47.2497	48.3143	0.321943	0.00484909	1.92245e-06	gi|440910728|ELR60490.1|Retinoic acid-induced protein 3, partial [Bos mutus]	0	sp|Q8NFJ5|RAI3_HUMAN	0	Retinoic acid-induced protein 3										GO:0030659;GO:0070062;GO:0005887;GO:0043231;GO:0005730;GO:0005886;GO:0043235;GO:0031982;GO:0045296;GO:0004930;GO:0030295;GO:0007175;GO:0007165	cytoplasmic vesicle membrane|extracellular exosome|integral component of plasma membrane|intracellular membrane-bounded organelle|nucleolus|plasma membrane|receptor complex|vesicle|cadherin binding|G protein-coupled receptor activity|protein kinase activator activity|negative regulation of epidermal growth factor-activated receptor activity|signal transduction
TCONS_00005738	0.247352	-2.01536	0.000124594	0.00178761	Down	4.71559	6.39192	5.44919	0.954197	1.07151	1.01083	gi|556773149|XP_005981733.1|PREDICTED: protein Hook homolog 3 [Pantholops hodgsonii]	0	sp|Q86VS8|HOOK3_HUMAN	0	Protein Hook homolog 3										GO:0034451;GO:0005813;GO:0005801;GO:0005737;GO:0005829;GO:0070695;GO:0005874;GO:0000242;GO:0034452;GO:0045505;GO:0045503;GO:0051959;GO:0042802;GO:0008017;GO:0031122;GO:0030705;GO:0045022;GO:0007032;GO:0008333;GO:0051645;GO:0022027;GO:0007040;GO:0034454;GO:0050768;GO:0097150;GO:0071539;GO:0015031	centriolar satellite|centrosome|cis-Golgi network|cytoplasm|cytosol|FHF complex|microtubule|pericentriolar material|dynactin binding|dynein intermediate chain binding|dynein light chain binding|dynein light intermediate chain binding|identical protein binding|microtubule binding|cytoplasmic microtubule organization|cytoskeleton-dependent intracellular transport|early endosome to late endosome tra…
TCONS_00005755	0.0864145	-3.53258	2.49544e-07	8.14971e-06	Down	12.4701	8.0332	10.3607	0.902213	0.736611	0.337325	gi|942101245|XP_014338913.1|PREDICTED: integrator complex subunit 10 [Bos mutus]	0	sp|Q9NVR2|INT10_HUMAN	0	Integrator complex subunit 10										GO:0032039;GO:0005654;GO:0005634;GO:0016180;GO:0042795	integrator complex|nucleoplasm|nucleus|snRNA processing|snRNA transcription by RNA polymerase II
TCONS_00005761	0.0259995	-5.26537	0.000191589	0.00256692	Down	8.46342	4.45611	4.24575	5.73528e-12	0.301718	2.95481e-14
TCONS_00005795	0.137484	-2.86267	0.000296051	0.0036721	Down	1.37437	1.34948	1.93435	0.14127	0.174246	0.155787	gi|426218343|XP_004003408.1|PREDICTED: ATP-binding cassette sub-family G member 1 isoform X5 [Ovis aries]	0	sp|Q64343|ABCG1_MOUSE	0	ATP-binding cassette sub-family G member 1	KOG0061	0	Transporter, ABC superfamily (Breast cancer resistance protein)	ko02010	ABC transporters	1	K05679	ABCG1	ATP-binding cassette, subfamily G (WHITE), member 1	GO:0005789;GO:0005768;GO:0009897;GO:0000139;GO:0016021;GO:0005739;GO:0005886;GO:0055037;GO:0043531;GO:0005524;GO:0016887;GO:0034041;GO:0042626;GO:0120020;GO:0005548;GO:0046982;GO:0042803;GO:0019534;GO:0042987;GO:0071403;GO:0033344;GO:0042632;GO:0008203;GO:0030301;GO:0034436;GO:0034375;GO:0032367;GO:0034374;GO:0010888;GO:0010745;GO:0033700;GO:0055091;GO:1902004;GO:0045542;GO:0010875;GO:0050714;GO:…	endoplasmic reticulum membrane|endosome|external side of plasma membrane|Golgi membrane|integral component of membrane|mitochondrion|plasma membrane|recycling endosome|ADP binding|ATP binding|ATPase activity|ATPase-coupled sterol transmembrane transporter activity|ATPase-coupled transmembrane transporter activity|cholesterol transfer activity|phospholipid transporter activity|protein heterodimeri…
TCONS_00005798	0.0897246	-3.47835	3.78477e-09	1.89883e-07	Down	9.41952	6.31281	5.10313	0.365909	0.436516	0.582438	gi|426218345|XP_004003409.1|PREDICTED: ATP-binding cassette sub-family G member 1 isoform X4 [Ovis aries]	0	sp|P45844|ABCG1_HUMAN	0	ATP-binding cassette sub-family G member 1	KOG0061	0	Transporter, ABC superfamily (Breast cancer resistance protein)	ko02010	ABC transporters	1	K05679	ABCG1	ATP-binding cassette, subfamily G (WHITE), member 1
TCONS_00005799	0.0713246	-3.80946	9.61834e-10	5.48009e-08	Down	3.55528	6.70654	6.56565	0.45836	0.215687	0.210532	gi|426218343|XP_004003408.1|PREDICTED: ATP-binding cassette sub-family G member 1 isoform X5 [Ovis aries]	0	sp|Q64343|ABCG1_MOUSE	0	ATP-binding cassette sub-family G member 1	KOG0061	0	Transporter, ABC superfamily (Breast cancer resistance protein)	ko02010	ABC transporters	1	K05679	ABCG1	ATP-binding cassette, subfamily G (WHITE), member 1	GO:0005789;GO:0005768;GO:0009897;GO:0000139;GO:0016021;GO:0005739;GO:0005886;GO:0055037;GO:0043531;GO:0005524;GO:0016887;GO:0034041;GO:0042626;GO:0120020;GO:0005548;GO:0046982;GO:0042803;GO:0019534;GO:0042987;GO:0071403;GO:0033344;GO:0042632;GO:0008203;GO:0030301;GO:0034436;GO:0034375;GO:0032367;GO:0034374;GO:0010888;GO:0010745;GO:0033700;GO:0055091;GO:1902004;GO:0045542;GO:0010875;GO:0050714;GO:…	endoplasmic reticulum membrane|endosome|external side of plasma membrane|Golgi membrane|integral component of membrane|mitochondrion|plasma membrane|recycling endosome|ADP binding|ATP binding|ATPase activity|ATPase-coupled sterol transmembrane transporter activity|ATPase-coupled transmembrane transporter activity|cholesterol transfer activity|phospholipid transporter activity|protein heterodimeri…
TCONS_00005856	0.169074	-2.56427	0.000364143	0.00437547	Down	2.84055	2.32351	3.54622	0.217801	0.337546	0.531702	gi|555974083|XP_005899036.1|PREDICTED: double-stranded RNA-specific editase 1 isoform X2 [Bos mutus]	0	sp|P78563|RED1_HUMAN	0	Double-stranded RNA-specific editase 1	KOG2777	0	tRNA-specific adenosine deaminase 1							GO:0005737;GO:0005829;GO:0005730;GO:0005654;GO:0005634;GO:0045202;GO:0003726;GO:0003725;GO:0046872;GO:0003729;GO:0003723;GO:0008251;GO:0006382;GO:0016553;GO:0051607;GO:0021610;GO:0021618;GO:0045087;GO:0060384;GO:0061744;GO:0097049;GO:0006397;GO:0035264;GO:0060415;GO:0030336;GO:0008285;GO:0044387;GO:0050884;GO:0007274;GO:0045070;GO:0051726;GO:0006396;GO:0021965	cytoplasm|cytosol|nucleolus|nucleoplasm|nucleus|synapse|double-stranded RNA adenosine deaminase activity|double-stranded RNA binding|metal ion binding|mRNA binding|RNA binding|tRNA-specific adenosine deaminase activity|adenosine to inosine editing|base conversion or substitution editing|defense response to virus|facial nerve morphogenesis|hypoglossal nerve morphogenesis|innate immune response|inn…
TCONS_00005878	0.0301668	-5.0509	5.17875e-11	3.73134e-09	Down	3.95388	3.52915	5.1981	0.276758	0.00024239	0.00706971	gi|759199080|XP_011385858.1|PREDICTED: ATP-binding cassette sub-family G member 1 [Pteropus vampyrus]	1.47e-36	sp|P45844|ABCG1_HUMAN	2.26e-33	ATP-binding cassette sub-family G member 1	KOG0061	1.54e-34	Transporter, ABC superfamily (Breast cancer resistance protein)	ko02010	ABC transporters	1	K05679	ABCG1	ATP-binding cassette, subfamily G (WHITE), member 1
TCONS_00005879	0.198631	-2.33183	3.40318e-05	0.000591422	Down	62.7837	60.0579	64.5637	9.21783	9.06517	9.29787	gi|803263033|XP_011991205.1|PREDICTED: trefoil factor 3 isoform X2 [Ovis aries musimon]	7.41e-47	sp|A8YXX7|TFF3_BOVIN	3.03e-40	Trefoil factor 3										GO:0005615;GO:0030141;GO:0030277;GO:0010906	extracellular space|secretory granule|maintenance of gastrointestinal epithelium|regulation of glucose metabolic process
TCONS_00005880	0.198631	-2.33183	3.40318e-05	0.000591422	Down	62.7837	60.0579	64.5637	9.21783	9.06517	9.29787	gi|803263033|XP_011991205.1|PREDICTED: trefoil factor 3 isoform X2 [Ovis aries musimon]	7.41e-47	sp|A8YXX7|TFF3_BOVIN	3.03e-40	Trefoil factor 3										GO:0005615;GO:0030141;GO:0030277;GO:0010906	extracellular space|secretory granule|maintenance of gastrointestinal epithelium|regulation of glucose metabolic process
TCONS_00005881	0.198631	-2.33183	3.40318e-05	0.000591422	Down	62.7837	60.0579	64.5637	9.21783	9.06517	9.29787	gi|803263033|XP_011991205.1|PREDICTED: trefoil factor 3 isoform X2 [Ovis aries musimon]	7.41e-47	sp|A8YXX7|TFF3_BOVIN	3.03e-40	Trefoil factor 3										GO:0005615;GO:0030141;GO:0030277;GO:0010906	extracellular space|secretory granule|maintenance of gastrointestinal epithelium|regulation of glucose metabolic process
TCONS_00005882	0.198631	-2.33183	3.40318e-05	0.000591422	Down	62.7837	60.0579	64.5637	9.21783	9.06517	9.29787	gi|803263033|XP_011991205.1|PREDICTED: trefoil factor 3 isoform X2 [Ovis aries musimon]	7.41e-47	sp|A8YXX7|TFF3_BOVIN	3.03e-40	Trefoil factor 3										GO:0005615;GO:0030141;GO:0030277;GO:0010906	extracellular space|secretory granule|maintenance of gastrointestinal epithelium|regulation of glucose metabolic process
TCONS_00005883	0.0371872	-4.74905	4.81722e-05	0.000794167	Down	5.91105	7.09538	4.96557	4.41889e-22	0.221272	0.276242	gi|803060475|XP_012031712.1|PREDICTED: EF-hand calcium-binding domain-containing protein 1-like isoform X3 [Ovis aries]	4.51e-18
TCONS_00005884	0.155585	-2.68422	1.60277e-05	0.000311896	Down	8.73476	8.49864	10.4072	1.0968	0.873717	1.21123	gi|548452175|XP_005675696.1|PREDICTED: radial spoke head 1 homolog isoform X1 [Capra hircus]	4.97e-163	sp|Q8WYR4|RSPH1_HUMAN	7.48e-128	Radial spoke head 1 homolog	KOG0231	1.76e-128	Junctional membrane complex protein Junctophilin and related MORN repeat proteins							GO:0000794;GO:0005829;GO:0072687;GO:0031514;GO:0005634;GO:0001520;GO:0035082;GO:0051321;GO:0007286	condensed nuclear chromosome|cytosol|meiotic spindle|motile cilium|nucleus|outer dense fiber|axoneme assembly|meiotic cell cycle|spermatid development
TCONS_00005892	0.244549	-2.03181	0.000278576	0.00349073	Down	96.0324	97.5669	96.3323	17.5284	17.3799	17.6665	gi|965841335|XP_014962762.1|PREDICTED: serine/threonine-protein kinase SIK1 isoform X2 [Ovis aries musimon]	0	sp|P57059|SIK1_HUMAN	0	Serine/threonine-protein kinase SIK1	KOG0586	0	Serine/threonine protein kinase							GO:0005737;GO:0005634;GO:0071889;GO:0005524;GO:0008140;GO:0000287;GO:0019901;GO:0004674;GO:0055007;GO:0007049;GO:0043153;GO:0035556;GO:0032792;GO:0045721;GO:0010868;GO:2000210;GO:0046777;GO:0006468;GO:0045595;GO:0007346;GO:0010830;GO:0002028;GO:0048511	cytoplasm|nucleus|14-3-3 protein binding|ATP binding|cAMP response element binding protein binding|magnesium ion binding|protein kinase binding|protein serine/threonine kinase activity|cardiac muscle cell differentiation|cell cycle|entrainment of circadian clock by photoperiod|intracellular signal transduction|negative regulation of CREB transcription factor activity|negative regulation of glucon…
TCONS_00005935	0.101095	-3.30622	6.87056e-07	1.98738e-05	Down	13.9424	14.3804	12.8122	1.37311	1.1324	0.567674	gi|926715235|XP_013827072.1|PREDICTED: LOW QUALITY PROTEIN: cationic amino acid transporter 3-like [Capra hircus]	0	sp|Q8WY07|CTR3_HUMAN	0	Cationic amino acid transporter 3	KOG1286	0	Amino acid transporters							GO:0016021;GO:0005886;GO:0015171;GO:0015181;GO:0015189;GO:0000064;GO:0006865;GO:0097638;GO:1903352	integral component of membrane|plasma membrane|amino acid transmembrane transporter activity|arginine transmembrane transporter activity|L-lysine transmembrane transporter activity|L-ornithine transmembrane transporter activity|amino acid transport|L-arginine import across plasma membrane|L-ornithine transmembrane transport
TCONS_00005936	0.151948	-2.71835	0.000273092	0.00343619	Down	8.49692	6.84672	7.41479	0.223652	0.67181	1.66725	gi|926715235|XP_013827072.1|PREDICTED: LOW QUALITY PROTEIN: cationic amino acid transporter 3-like [Capra hircus]	0	sp|Q8WY07|CTR3_HUMAN	0	Cationic amino acid transporter 3	KOG1286	0	Amino acid transporters							GO:0016021;GO:0005886;GO:0015171;GO:0015181;GO:0015189;GO:0000064;GO:0006865;GO:0097638;GO:1903352	integral component of membrane|plasma membrane|amino acid transmembrane transporter activity|arginine transmembrane transporter activity|L-lysine transmembrane transporter activity|L-ornithine transmembrane transporter activity|amino acid transport|L-arginine import across plasma membrane|L-ornithine transmembrane transport
TCONS_00005950	0.00759812	-7.04014	0.000437175	0.00509939	Down	35.5447	1.3088e-06	1.50341e-23	1.95734e-12	2.84714e-18	0.27338	gi|4239700|CAA10770.1|reverse transcriptase-like [Bos taurus]	1.32e-36
TCONS_00006008	0.182859	-2.45119	0.000762468	0.00801739	Down	0.919606	1.33238	4.84713	0.198658	0.519602	0.23822	gi|594044286|XP_006046640.1|PREDICTED: ELM2 and SANT domain-containing protein 1 isoform X5 [Bubalus bubalis]	0	sp|Q6PJG2|EMSA1_HUMAN	0	ELM2 and SANT domain-containing protein 1										GO:0000118;GO:0005654;GO:0005634;GO:0005667;GO:0003700;GO:0000981;GO:0008134;GO:0044212	histone deacetylase complex|nucleoplasm|nucleus|transcription factor complex|DNA-binding transcription factor activity|DNA-binding transcription factor activity, RNA polymerase II-specific|transcription factor binding|transcription regulatory region DNA binding
TCONS_00006098	0.107252	-3.22093	8.61257e-05	0.00131795	Down	2.26718	0.638899	0.492901	0.119623	0.149326	0.00177462	gi|946761937|XP_014394802.1|PREDICTED: RNA-binding protein 25 isoform X8 [Myotis brandtii]	4.35e-146	sp|P49756|RBM25_HUMAN	4.96e-144	RNA-binding protein 25	KOG2253	1.81e-147	U1 snRNP complex, subunit SNU71 and related PWI-motif proteins	ko03040	Spliceosome	1	K12822	RBM25, S164	RNA-binding protein 25	GO:0005737;GO:0016607;GO:0003729;GO:0003723;GO:0006397;GO:0000381;GO:0042981;GO:0008380	cytoplasm|nuclear speck|mRNA binding|RNA binding|mRNA processing|regulation of alternative mRNA splicing, via spliceosome|regulation of apoptotic process|RNA splicing
TCONS_00006104	0.05969	-4.06637	3.78741e-05	0.000647368	Down	1.52735	1.35405	1.59334	0.0765025	0.0483627	0.0769053	gi|594062387|XP_006055250.1|PREDICTED: regulator of G-protein signaling 6 isoform X1 [Bubalus bubalis]	1.57e-11
TCONS_00006109	0.171724	-2.54183	0.000978789	0.00978145	Down	1.63754	2.80867	1.40254	0.151535	0.272389	0.318244	gi|556770675|XP_005980526.1|PREDICTED: signal-induced proliferation-associated 1-like protein 1 isoform X4 [Pantholops hodgsonii]	0	sp|O43166|SI1L1_HUMAN	0	Signal-induced proliferation-associated 1-like protein 1	KOG3686	0	Rap1-GTPase-activating protein (Rap1GAP)	ko04015	Rap1 signaling pathway	1	K17701	SIPA1L1, E6TP1	signal-induced proliferation-associated 1 like protein 1	GO:0030054;GO:0005737;GO:0005856;GO:0043197;GO:0014069;GO:0045211;GO:0046875;GO:0005096;GO:0031532;GO:0090630;GO:0048013;GO:0050770;GO:0061001;GO:0043087;GO:0051056;GO:0048167	cell junction|cytoplasm|cytoskeleton|dendritic spine|postsynaptic density|postsynaptic membrane|ephrin receptor binding|GTPase activator activity|actin cytoskeleton reorganization|activation of GTPase activity|ephrin receptor signaling pathway|regulation of axonogenesis|regulation of dendritic spine morphogenesis|regulation of GTPase activity|regulation of small GTPase mediated signal transductio…
TCONS_00006145	0.076201	-3.71405	2.98677e-10	1.88687e-08	Down	10.9423	10.263	10.4143	0.649281	0.546699	0.587507	gi|594049953|XP_006049342.1|PREDICTED: olfactomedin-like protein 2A [Bubalus bubalis]	0	sp|A2BD09|OLM2A_PIG	0	Olfactomedin-like protein 2A	KOG3545	0	Olfactomedin and related extracellular matrix glycoproteins							GO:0005576	extracellular region
TCONS_00006171	0.0391895	-4.67339	1.66156e-09	9.03648e-08	Down	1.11003	2.50243	2.00737	0.151949	0.0123286	3.35193e-06	gi|742140316|XP_010842330.1|PREDICTED: spermatid perinuclear RNA-binding protein isoform X2 [Bison bison bison]	0	sp|Q08E27|STRBP_BOVIN	0	Spermatid perinuclear RNA-binding protein	KOG3792	0	Transcription factor NFAT, subunit NF90							GO:0005737;GO:0002177;GO:0005634;GO:0003677;GO:0003725;GO:0008017;GO:0003727;GO:0007638;GO:0007275;GO:0007286	cytoplasm|manchette|nucleus|DNA binding|double-stranded RNA binding|microtubule binding|single-stranded RNA binding|mechanosensory behavior|multicellular organism development|spermatid development
TCONS_00006172	0.00643741	-7.2793	1.75402e-07	5.94471e-06	Down	0.578802	0.546668	0.459522	2.46535e-09	0.00890001	4.88163e-07	gi|742140316|XP_010842330.1|PREDICTED: spermatid perinuclear RNA-binding protein isoform X2 [Bison bison bison]	0	sp|Q08E27|STRBP_BOVIN	0	Spermatid perinuclear RNA-binding protein	KOG3792	0	Transcription factor NFAT, subunit NF90							GO:0005737;GO:0002177;GO:0005634;GO:0003677;GO:0003725;GO:0008017;GO:0003727;GO:0007638;GO:0007275;GO:0007286	cytoplasm|manchette|nucleus|DNA binding|double-stranded RNA binding|microtubule binding|single-stranded RNA binding|mechanosensory behavior|multicellular organism development|spermatid development
TCONS_00006173	0.0132411	-6.23883	1.87697e-06	4.78405e-05	Down	0.215758	0.784848	0.492132	7.86852e-05	9.86765e-06	0.0129971	gi|742140316|XP_010842330.1|PREDICTED: spermatid perinuclear RNA-binding protein isoform X2 [Bison bison bison]	0	sp|Q08E27|STRBP_BOVIN	0	Spermatid perinuclear RNA-binding protein	KOG3792	0	Transcription factor NFAT, subunit NF90							GO:0005737;GO:0002177;GO:0005634;GO:0003677;GO:0003725;GO:0008017;GO:0003727;GO:0007638;GO:0007275;GO:0007286	cytoplasm|manchette|nucleus|DNA binding|double-stranded RNA binding|microtubule binding|single-stranded RNA binding|mechanosensory behavior|multicellular organism development|spermatid development
TCONS_00006226	0.121756	-3.03794	0.000533954	0.00600987	Down	2.49646	3.04629	2.43483	0.214683	0.25263	0.242226	gi|742186739|XP_010854292.1|PREDICTED: protein CASC1 isoform X2 [Bison bison bison]	0	sp|Q29RU8|CASC1_BOVIN	0	Protein CASC1
TCONS_00006254	0.0519348	-4.26715	2.81361e-05	0.000502909	Down	16.6873	22.2161	13.5476	0.451502	1.22061	0.334198
TCONS_00006256	0.070591	-3.82437	4.78181e-05	0.000790972	Down	18.85	25.6559	33.2471	0.912175	0.0343475	3.04717	gi|593723491|XP_007107934.1|PREDICTED: HLA class II histocompatibility antigen, DM alpha chain-like [Physeter catodon]	9.76e-07
TCONS_00006264	0.167165	-2.58066	5.77556e-05	0.000929646	Down	6.86347	6.23226	5.47305	0.843036	0.377142	1.08577	gi|1062949842|XP_017894057.1|PREDICTED: bromodomain-containing protein 2 isoform X2 [Capra hircus]	0	sp|Q32S26|BRD2_BOVIN	0	Bromodomain-containing protein 2	KOG1474	0	Transcription initiation factor TFIID, subunit BDF1 and related bromodomain proteins							GO:0005737;GO:0016607;GO:0003682;GO:0070577;GO:0006334;GO:0006357	cytoplasm|nuclear speck|chromatin binding|lysine-acetylated histone binding|nucleosome assembly|regulation of transcription by RNA polymerase II
TCONS_00006300	0.0803739	-3.63713	0.000417765	0.00490632	Down	3.9571	3.92245	5.60801	0.634647	0.1788	6.87343e-12	gi|594052060|XP_006050352.1|PREDICTED: HLA class II histocompatibility antigen, DM beta chain-like [Bubalus bubalis]	9.78e-145	sp|P28068|DMB_HUMAN	2.41e-118	HLA class II histocompatibility antigen, DM beta chain				ko04145,ko04514	Phagosome|Cell adhesion molecules	2	K06752	MHC2	MHC class II antigen	GO:0016021;GO:0043231;GO:0031902;GO:0005765;GO:0042613;GO:0023026;GO:0002250;GO:0019886;GO:0002399;GO:0002503;GO:2001190;GO:0042102	integral component of membrane|intracellular membrane-bounded organelle|late endosome membrane|lysosomal membrane|MHC class II protein complex|MHC class II protein complex binding|adaptive immune response|antigen processing and presentation of exogenous peptide antigen via MHC class II|MHC class II protein complex assembly|peptide antigen assembly with MHC class II protein complex|positive regula…
TCONS_00006302	0.0891414	-3.48776	0.00092075	0.00934852	Down	4.77079	3.73487	4.0065	0.662937	0.00167767	0.183804	gi|94966779|NP_001035571.1|major histocompatibility complex, class II, DM beta precursor [Bos taurus]	4.58e-142	sp|P28068|DMB_HUMAN	3.88e-116	HLA class II histocompatibility antigen, DM beta chain				ko04145,ko04514	Phagosome|Cell adhesion molecules	2	K06752	MHC2	MHC class II antigen	GO:0016021;GO:0043231;GO:0031902;GO:0005765;GO:0042613;GO:0023026;GO:0002250;GO:0019886;GO:0002399;GO:0002503;GO:2001190;GO:0042102	integral component of membrane|intracellular membrane-bounded organelle|late endosome membrane|lysosomal membrane|MHC class II protein complex|MHC class II protein complex binding|adaptive immune response|antigen processing and presentation of exogenous peptide antigen via MHC class II|MHC class II protein complex assembly|peptide antigen assembly with MHC class II protein complex|positive regula…
TCONS_00006303	0.189151	-2.40239	0.000192495	0.00257469	Down	19.7771	19.0924	20.981	3.28359	3.30241	1.81625	gi|742159623|XP_010846881.1|PREDICTED: HLA class II histocompatibility antigen, DM alpha chain [Bison bison bison]	9.55e-179	sp|P28067|DMA_HUMAN	6.58e-127	HLA class II histocompatibility antigen, DM alpha chain				ko04145,ko04514	Phagosome|Cell adhesion molecules	2	K06752	MHC2	MHC class II antigen	GO:0009986;GO:0016021;GO:0043231;GO:0031902;GO:0005765;GO:0016020;GO:0042613;GO:0023026;GO:0002250;GO:0019886;GO:0002503	cell surface|integral component of membrane|intracellular membrane-bounded organelle|late endosome membrane|lysosomal membrane|membrane|MHC class II protein complex|MHC class II protein complex binding|adaptive immune response|antigen processing and presentation of exogenous peptide antigen via MHC class II|peptide antigen assembly with MHC class II protein complex
TCONS_00006378	0.119196	-3.06859	3.2554e-05	0.000570259	Down	4.21779	4.25679	4.08961	0.0919837	0.0318425	0.984701	gi|1062952812|XP_017897425.1|PREDICTED: protein FAM149A isoform X1 [Capra hircus]	0	sp|Q8CFV2|F149A_MOUSE	0	Protein FAM149A
TCONS_00006411	0.187657	-2.41383	0.000370214	0.00443358	Down	1.91907	1.82078	2.32986	0.230525	0.23058	0.382123	gi|927198886|XP_013836911.1|PREDICTED: activin receptor type-2B isoform X1 [Sus scrofa]	0	sp|Q66T47|AVR2B_PIG	0	Activin receptor type-2B	KOG3653	0	Transforming growth factor beta/activin receptor subfamily of serine/threonine kinases	ko04550,ko04060,ko04350	Signaling pathways regulating pluripotency of stem cells|Cytokine-cytokine receptor interaction|TGF-beta signaling pathway	3	K13596	ACVR2B	activin receptor type-2B	GO:0048179;GO:0005886;GO:0043235;GO:0048185;GO:0017002;GO:0005524;GO:0046872;GO:0004674;GO:0032924;GO:0071363;GO:1901389;GO:0006468	activin receptor complex|plasma membrane|receptor complex|activin binding|activin-activated receptor activity|ATP binding|metal ion binding|protein serine/threonine kinase activity|activin receptor signaling pathway|cellular response to growth factor stimulus|negative regulation of transforming growth factor beta activation|protein phosphorylation
TCONS_00006419	0.177663	-2.49279	3.21365e-05	0.000563946	Down	3.98939	4.09598	4.69314	0.718009	0.847391	0.123113	gi|741968329|XP_005222625.2|PREDICTED: villin-like protein isoform X1 [Bos taurus]	0	sp|O15195|VILL_HUMAN	0	Villin-like protein	KOG0443	0	Actin regulatory proteins (gelsolin/villin family)							GO:0015629;GO:0051015;GO:0005200;GO:0051693	actin cytoskeleton|actin filament binding|structural constituent of cytoskeleton|actin filament capping
TCONS_00006420	0.230687	-2.11599	4.15567e-05	0.000702708	Down	20.4371	22.2328	20.8528	3.67878	3.85516	3.34342	gi|335298851|XP_003358411.1|PREDICTED: CTD small phosphatase-like protein isoform X1 [Sus scrofa]	2.48e-154	sp|O15194|CTDSL_HUMAN	4.96e-154	CTD small phosphatase-like protein	KOG1605	3.32e-142	TFIIF-interacting CTD phosphatase, including NLI-interacting factor (involved in RNA polymerase II regulation)							GO:0070062;GO:0005634;GO:0046872;GO:0004721;GO:0008420;GO:2000134;GO:0001933;GO:0006357	extracellular exosome|nucleus|metal ion binding|phosphoprotein phosphatase activity|RNA polymerase II CTD heptapeptide repeat phosphatase activity|negative regulation of G1/S transition of mitotic cell cycle|negative regulation of protein phosphorylation|regulation of transcription by RNA polymerase II
TCONS_00006470	0.151784	-2.71991	3.62443e-05	0.000624922	Down	21.2995	22.5207	20.2304	2.75044	2.12503	2.34902	gi|426256854|XP_004022052.1|PREDICTED: tetraspanin-7 [Ovis aries]	6.63e-163	sp|P41732|TSN7_HUMAN	4.86e-162	Tetraspanin-7	KOG3882	1.14e-162	Tetraspanin family integral membrane protein							GO:0005887;GO:0016032	integral component of plasma membrane|viral process
TCONS_00006472	0.207932	-2.26582	8.6112e-05	0.00131795	Down	10.0868	10.7405	11.0275	1.47609	1.814	1.61461	gi|555949061|XP_005886745.1|PREDICTED: protein FAM167A [Bos mutus]	1.29e-93	sp|Q0V7M8|F167A_BOVIN	9.13e-93	Protein FAM167A
TCONS_00006491	0.0353998	-4.82011	7.91081e-09	3.70963e-07	Down	5.24492	4.67179	5.32804	0.0935752	0.242737	0.0818494	gi|594070166|XP_006058971.1|PREDICTED: LOW QUALITY PROTEIN: nuclear GTPase SLIP-GC [Bubalus bubalis]	0	sp|A5PJQ2|SCAR5_BOVIN	0	Scavenger receptor class A member 5										GO:0005623;GO:0009986;GO:0005887;GO:0070287;GO:0005044;GO:0006879;GO:0034605;GO:0006897;GO:0034755;GO:0070207	cell|cell surface|integral component of plasma membrane|ferritin receptor activity|scavenger receptor activity|cellular iron ion homeostasis|cellular response to heat|endocytosis|iron ion transmembrane transport|protein homotrimerization
TCONS_00006544	0.048096	-4.37794	8.27349e-05	0.00127805	Down	7.0981	9.3079	7.10206	0.709095	1.80494e-23	0.0934987	gi|4239700|CAA10770.1|reverse transcriptase-like [Bos taurus]	9.44e-13
TCONS_00006553	0.0139608	-6.16248	9.7618e-23	3.5361e-20	Down	53.1508	53.3949	54.3355	1.17883	0.000518353	0.501037	gi|440910863|ELR60613.1|Ribosome maturation protein SBDS, partial [Bos mutus]	1.2e-164	sp|Q3SWZ6|SBDS_BOVIN	1.07e-164	Ribosome maturation protein SBDS	KOG2917	5.81e-164	Predicted exosome subunit	ko03008	Ribosome biogenesis in eukaryotes	1	K14574	SDO1, SBDS	ribosome maturation protein SDO1	GO:0005737;GO:0005829;GO:0005730;GO:0005654;GO:0000922;GO:0008017;GO:0043022;GO:0019843;GO:0048539;GO:0030282;GO:0008283;GO:0001833;GO:0030595;GO:0042256;GO:0007052;GO:0006364	cytoplasm|cytosol|nucleolus|nucleoplasm|spindle pole|microtubule binding|ribosome binding|rRNA binding|bone marrow development|bone mineralization|cell population proliferation|inner cell mass cell proliferation|leukocyte chemotaxis|mature ribosome assembly|mitotic spindle organization|rRNA processing
TCONS_00006603	0.0879214	-3.50764	0.000494193	0.00564277	Down	2.36081	2.23048	2.41657	0.0740698	0.221545	0.164372	gi|803212568|XP_011966687.1|PREDICTED: angiopoietin-related protein 7 [Ovis aries musimon]	0	sp|Q5EA66|ANGL7_BOVIN	0	Angiopoietin-related protein 7	KOG2579	0	Ficolin and related extracellular proteins							GO:0005576	extracellular region
TCONS_00006610	0.102777	-3.28241	0.000141423	0.00198859	Down	4.41232	5.97801	7.33166	0.153384	0.867188	0.325044	gi|594107832|XP_006076806.1|PREDICTED: F-box only protein 44 isoform X2 [Bubalus bubalis]	1.3e-177	sp|Q9H4M3|FBX44_HUMAN	2.72e-173	F-box only protein 44
TCONS_00006663	0.0733178	-3.76969	0.000566675	0.00631873	Down	3.16577	2.65484	2.8704	0.00982858	0.308731	0.181905	gi|440900432|ELR51576.1|Myocilin, partial [Bos mutus]	0	sp|Q9XTA3|MYOC_BOVIN	0	Myocilin	KOG3545	0	Olfactomedin and related extracellular matrix glycoproteins							GO:0005929;GO:0062023;GO:0031410;GO:0005783;GO:0070062;GO:0005794;GO:0005743;GO:0005758;GO:0005741;GO:0033268;GO:0005791;GO:0046872;GO:0060348;GO:0045162;GO:0038133;GO:0022011;GO:0001953;GO:0035024;GO:0051497;GO:0031175;GO:0038031;GO:0001649;GO:0030335;GO:0051894;GO:0051901;GO:0014068;GO:0051897;GO:0051496;GO:1900026;GO:0043408;GO:0014734	cilium|collagen-containing extracellular matrix|cytoplasmic vesicle|endoplasmic reticulum|extracellular exosome|Golgi apparatus|mitochondrial inner membrane|mitochondrial intermembrane space|mitochondrial outer membrane|node of Ranvier|rough endoplasmic reticulum|metal ion binding|bone development|clustering of voltage-gated sodium channels|ERBB2-ERBB3 signaling pathway|myelination in peripheral …
TCONS_00006665	0.126474	-2.98309	7.62445e-06	0.000162551	Down	16.5643	20.6018	7.43744	0.156426	4.01035	0.0563444	gi|742077340|XP_010831739.1|PREDICTED: dimethylaniline monooxygenase [N-oxide-forming] 3-like, partial [Bison bison bison]	2.82e-69	sp|Q8HYJ9|FMO3_BOVIN	5.74e-68	Dimethylaniline monooxygenase [N-oxide-forming] 3	KOG1399	6.45e-52	Flavin-containing monooxygenase	ko00982	Drug metabolism - cytochrome P450	1	K00485	FMO	dimethylaniline monooxygenase (N-oxide forming)	GO:0005789;GO:0016021;GO:0050660;GO:0004497;GO:0004499;GO:0050661;GO:0034899	endoplasmic reticulum membrane|integral component of membrane|flavin adenine dinucleotide binding|monooxygenase activity|N,N-dimethylaniline monooxygenase activity|NADP binding|trimethylamine monooxygenase activity
TCONS_00006693	0.220117	-2.18366	0.000652336	0.00708189	Down	3.49117	2.53565	4.06664	0.541254	0.610239	0.497511	gi|803212533|XP_011966671.1|PREDICTED: zinc finger protein castor homolog 1 isoform X2 [Ovis aries musimon]	0	sp|Q86V15|CASZ1_HUMAN	0	Zinc finger protein castor homolog 1	KOG4377	0	Zn-finger protein
TCONS_00006694	0.138265	-2.85449	3.73085e-05	0.000639917	Down	2.46018	4.08788	2.72274	0.310863	0.217574	0.420832	gi|803212533|XP_011966671.1|PREDICTED: zinc finger protein castor homolog 1 isoform X2 [Ovis aries musimon]	0	sp|Q86V15|CASZ1_HUMAN	0	Zinc finger protein castor homolog 1	KOG4377	0	Zn-finger protein
TCONS_00006739	0.0373324	-4.74343	6.325e-16	9.6797e-14	Down	66.9235	63.6793	70.6907	2.55977	2.95953	0.0730987	gi|594105021|XP_006075477.1|PREDICTED: dimethylaniline monooxygenase [N-oxide-forming] 1 isoform X4 [Bubalus bubalis]	0	sp|P16549|FMO1_PIG	0	Dimethylaniline monooxygenase [N-oxide-forming] 1	KOG1399	0	Flavin-containing monooxygenase	ko00982	Drug metabolism - cytochrome P450	1	K00485	FMO	dimethylaniline monooxygenase (N-oxide forming)	GO:0005789;GO:0016021;GO:0050660;GO:0004497;GO:0004499;GO:0050661;GO:0017144;GO:0070995;GO:0006082;GO:0009404	endoplasmic reticulum membrane|integral component of membrane|flavin adenine dinucleotide binding|monooxygenase activity|N,N-dimethylaniline monooxygenase activity|NADP binding|drug metabolic process|NADPH oxidation|organic acid metabolic process|toxin metabolic process
TCONS_00006740	0.153146	-2.70702	0.0004597	0.00532437	Down	137.119	144.583	143.165	16.3182	16.1367	15.7887	gi|556722932|XP_005957292.1|PREDICTED: dimethylaniline monooxygenase [N-oxide-forming] 2 [Pantholops hodgsonii]	0	sp|P17635|FMO2_RABIT	0	Dimethylaniline monooxygenase [N-oxide-forming] 2	KOG1399	0	Flavin-containing monooxygenase	ko00982	Drug metabolism - cytochrome P450	1	K00485	FMO	dimethylaniline monooxygenase (N-oxide forming)	GO:0005789;GO:0016021;GO:0016020;GO:0050660;GO:0004499;GO:0050661;GO:0070995	endoplasmic reticulum membrane|integral component of membrane|membrane|flavin adenine dinucleotide binding|N,N-dimethylaniline monooxygenase activity|NADP binding|NADPH oxidation
TCONS_00006741	0.0161237	-5.95468	1.13638e-14	1.4381e-12	Down	9.20073	8.24445	9.03447	0.251545	0.0536927	0.0162963	gi|556756245|XP_005973473.1|PREDICTED: putative dimethylaniline monooxygenase [N-oxide-forming] 6-like [Pantholops hodgsonii]	0	sp|O60774|FMO6_HUMAN	0	Putative dimethylaniline monooxygenase [N-oxide-forming] 6	KOG1399	0	Flavin-containing monooxygenase	ko00982	Drug metabolism - cytochrome P450	1	K00485	FMO	dimethylaniline monooxygenase (N-oxide forming)	GO:0005789;GO:0016021;GO:0050660;GO:0004497;GO:0004499;GO:0050661	endoplasmic reticulum membrane|integral component of membrane|flavin adenine dinucleotide binding|monooxygenase activity|N,N-dimethylaniline monooxygenase activity|NADP binding
TCONS_00006742	0.0923713	-3.43641	4.29807e-08	1.69705e-06	Down	191.277	225.604	196.938	14.216	11.9671	15.8375	gi|556756239|XP_005973470.1|PREDICTED: dimethylaniline monooxygenase [N-oxide-forming] 3 isoform X1 [Pantholops hodgsonii]	0	sp|Q8HYJ9|FMO3_BOVIN	0	Dimethylaniline monooxygenase [N-oxide-forming] 3	KOG1399	0	Flavin-containing monooxygenase	ko00982	Drug metabolism - cytochrome P450	1	K00485	FMO	dimethylaniline monooxygenase (N-oxide forming)	GO:0005789;GO:0016021;GO:0050660;GO:0004497;GO:0004499;GO:0050661;GO:0034899	endoplasmic reticulum membrane|integral component of membrane|flavin adenine dinucleotide binding|monooxygenase activity|N,N-dimethylaniline monooxygenase activity|NADP binding|trimethylamine monooxygenase activity
TCONS_00006743	0.108878	-3.19921	3.68418e-09	1.85449e-07	Down	62.1043	51.756	71.1434	4.60972	5.03671	5.28425	gi|556756239|XP_005973470.1|PREDICTED: dimethylaniline monooxygenase [N-oxide-forming] 3 isoform X1 [Pantholops hodgsonii]	0	sp|Q8HYJ9|FMO3_BOVIN	0	Dimethylaniline monooxygenase [N-oxide-forming] 3	KOG1399	0	Flavin-containing monooxygenase	ko00982	Drug metabolism - cytochrome P450	1	K00485	FMO	dimethylaniline monooxygenase (N-oxide forming)	GO:0005789;GO:0016021;GO:0050660;GO:0004497;GO:0004499;GO:0050661;GO:0034899	endoplasmic reticulum membrane|integral component of membrane|flavin adenine dinucleotide binding|monooxygenase activity|N,N-dimethylaniline monooxygenase activity|NADP binding|trimethylamine monooxygenase activity
TCONS_00006764	0.0316562	-4.98137	0.00030829	0.00380272	Down	1.73791	1.34895	2.20136	4.62858e-06	0.12595	5.11236e-16	gi|803307904|XP_012012352.1|PREDICTED: PI-PLC X domain-containing protein 1 isoform X2 [Ovis aries musimon]	0	sp|Q9NUJ7|PLCX1_HUMAN	0	PI-PLC X domain-containing protein 1	KOG4306	0	Glycosylphosphatidylinositol-specific phospholipase C							GO:0005737;GO:0008081;GO:0006629	cytoplasm|phosphoric diester hydrolase activity|lipid metabolic process
TCONS_00006767	0.108376	-3.20588	4.52918e-05	0.000756793	Down	8.73288	8.28915	8.12635	0.493763	0.678144	0.862094	gi|803307904|XP_012012352.1|PREDICTED: PI-PLC X domain-containing protein 1 isoform X2 [Ovis aries musimon]	0	sp|Q9NUJ7|PLCX1_HUMAN	0	PI-PLC X domain-containing protein 1	KOG4306	0	Glycosylphosphatidylinositol-specific phospholipase C							GO:0005737;GO:0008081;GO:0006629	cytoplasm|phosphoric diester hydrolase activity|lipid metabolic process
TCONS_00006768	0.00518275	-7.59207	1.08497e-14	1.38638e-12	Down	13.6747	14.0627	12.3819	0.00321376	0.154057	1.06342e-13	gi|803307904|XP_012012352.1|PREDICTED: PI-PLC X domain-containing protein 1 isoform X2 [Ovis aries musimon]	0	sp|Q9NUJ7|PLCX1_HUMAN	0	PI-PLC X domain-containing protein 1	KOG4306	0	Glycosylphosphatidylinositol-specific phospholipase C							GO:0005737;GO:0008081;GO:0006629	cytoplasm|phosphoric diester hydrolase activity|lipid metabolic process
TCONS_00006824	0.139797	-2.8386	1.42638e-06	3.77475e-05	Down	8.09915	6.46547	12.6542	1.38941	0.800133	0.625525	gi|1062966803|XP_013832170.2|PREDICTED: rho guanine nucleotide exchange factor 2 isoform X1 [Capra hircus]	0	sp|B2DCZ9|ARHG2_PIG	0	Rho guanine nucleotide exchange factor 2	KOG3520	0	Predicted guanine nucleotide exchange factor	ko04530	Tight junction	1	K12791	ARHGEF2, GEF-H1	Rho guanine nucleotide exchange factor 2	GO:0005923;GO:0005737;GO:0031410;GO:0005856;GO:0005794;GO:0005874;GO:0032991;GO:0032587;GO:0005819;GO:0031982;GO:0046872;GO:0008017;GO:0048365;GO:0030676;GO:0017048;GO:0005089;GO:0007015;GO:0055059;GO:0007049;GO:0000902;GO:0071225;GO:0045087;GO:0035556;GO:0007026;GO:0045742;GO:0070374;GO:0032755;GO:1904685;GO:0045666;GO:2001224;GO:0051092;GO:1900745;GO:0050731;GO:0035022;GO:0045944;GO:0032760;GO:…	bicellular tight junction|cytoplasm|cytoplasmic vesicle|cytoskeleton|Golgi apparatus|microtubule|protein-containing complex|ruffle membrane|spindle|vesicle|metal ion binding|microtubule binding|Rac GTPase binding|Rac guanyl-nucleotide exchange factor activity|Rho GTPase binding|Rho guanyl-nucleotide exchange factor activity|actin filament organization|asymmetric neuroblast division|cell cycle|cel…
TCONS_00006867	0.0759677	-3.71847	3.85943e-09	1.93138e-07	Down	12.3396	15.4937	12.68	0.691299	0.869121	0.720025	gi|583063451|AHI49874.1|envelope glycoprotein [Odocoileus hemionus]	9.6e-99	sp|P03391|ENV_FSVGA	1.26e-79	Envelope glycoprotein										GO:0020002;GO:0016021;GO:0019031;GO:0055036;GO:0019064;GO:0019062	host cell plasma membrane|integral component of membrane|viral envelope|virion membrane|fusion of virus membrane with host plasma membrane|virion attachment to host cell
TCONS_00006882	0.133203	-2.9083	5.9927e-06	0.000131599	Down	3.32006	3.73383	3.41193	0.3388	0.297337	0.396362	gi|1131256988|XP_019809896.1|PREDICTED: small conductance calcium-activated potassium channel protein 3 isoform X2 [Bos indicus]	0	sp|P58392|KCNN3_PIG	0	Small conductance calcium-activated potassium channel protein 3	KOG3684	0	Ca2+-activated K+ channel proteins (intermediate/small conductance classes)							GO:0016021;GO:0043005;GO:0043025;GO:0005886;GO:0005516;GO:0016286;GO:0071805	integral component of membrane|neuron projection|neuronal cell body|plasma membrane|calmodulin binding|small conductance calcium-activated potassium channel activity|potassium ion transmembrane transport
TCONS_00006889	0.15151	-2.72251	0.000893319	0.00912595	Down	3.14122	2.07184	0.916239	0.0173203	0.187808	0.484795	gi|803255423|XP_011987667.1|PREDICTED: SH2 domain-containing adapter protein E isoform X2 [Ovis aries musimon]	0	sp|Q5VZ18|SHE_HUMAN	0	SH2 domain-containing adapter protein E										GO:0001784	phosphotyrosine residue binding
TCONS_00006941	0.109073	-3.19663	0.000259549	0.00329307	Down	2.29977	2.23055	1.60354	0.00196366	0.0526505	0.436701	gi|594055566|XP_006052004.1|PREDICTED: platelet endothelial aggregation receptor 1 isoform X1 [Bubalus bubalis]	0	sp|Q5VY43|PEAR1_HUMAN	0	Platelet endothelial aggregation receptor 1	KOG1218	2.27e-109	Proteins containing Ca2+-binding EGF-like domains							GO:0016021;GO:0001891;GO:0038023;GO:0045746;GO:0014065;GO:0070527;GO:0043491;GO:0043654	integral component of membrane|phagocytic cup|signaling receptor activity|negative regulation of Notch signaling pathway|phosphatidylinositol 3-kinase signaling|platelet aggregation|protein kinase B signaling|recognition of apoptotic cell
TCONS_00007228	0.112325	-3.15425	9.06101e-07	2.53901e-05	Down	29.5649	32.0721	25.5428	6.88917	7.25061e-05	0.432771
TCONS_00007246	0.202868	-2.30139	1.4729e-05	0.00028991	Down	47.7189	44.6067	45.4583	6.52811	6.71181	7.50238	gi|119331228|NP_001073262.1|aquaporin-3 [Bos taurus]	0	sp|Q08DE6|AQP3_BOVIN	0	Aquaporin-3	KOG0224	0	Aquaporin (major intrinsic protein family)							GO:0016323;GO:0005911;GO:0005737;GO:0016021;GO:0005634;GO:0015254;GO:0015204;GO:0015250;GO:0071456;GO:0090650;GO:0015793;GO:0042476;GO:0002684;GO:0070295;GO:0032526;GO:0006833	basolateral plasma membrane|cell-cell junction|cytoplasm|integral component of membrane|nucleus|glycerol channel activity|urea transmembrane transporter activity|water channel activity|cellular response to hypoxia|cellular response to oxygen-glucose deprivation|glycerol transport|odontogenesis|positive regulation of immune system process|renal water absorption|response to retinoic acid|water tran…
TCONS_00007248	0.0630035	-3.98843	3.44738e-06	8.10499e-05	Down	5.32206	8.50074	6.81435	0.0496256	0.495639	0.414613	gi|965892934|XP_014944821.1|PREDICTED: BAG family molecular chaperone regulator 1 isoform X2 [Ovis aries musimon]	4.38e-163	sp|Q99933|BAG1_HUMAN	5.13e-130	BAG family molecular chaperone regulator 1				ko04141	Protein processing in endoplasmic reticulum	1	K09555	BAG1	BCL2-associated athanogene 1
TCONS_00007249	0.0551812	-4.17968	1.60088e-06	4.16398e-05	Down	5.32206	8.50074	6.81435	0.0496256	0.393918	0.414613	gi|965892934|XP_014944821.1|PREDICTED: BAG family molecular chaperone regulator 1 isoform X2 [Ovis aries musimon]	4.38e-163	sp|Q99933|BAG1_HUMAN	5.13e-130	BAG family molecular chaperone regulator 1				ko04141	Protein processing in endoplasmic reticulum	1	K09555	BAG1	BCL2-associated athanogene 1
TCONS_00007304	0.00741595	-7.07515	0.000241895	0.00311107	Down	2.71981	2.03597	2.89166	0	0.0502121	0	gi|1131242071|XP_019843905.1|PREDICTED: LOW QUALITY PROTEIN: ketimine reductase mu-crystallin [Bos indicus]	0	sp|Q2KHX6|CRYM_BOVIN	0	Ketimine reductase mu-crystallin	KOG3007	3.61e-170	Mu-crystallin							GO:0005737;GO:0005829;GO:0005739;GO:0005634;GO:0042562;GO:0050661;GO:0042803;GO:0047127;GO:0070324;GO:0003714;GO:0000122;GO:0007605;GO:0042403;GO:0070327	cytoplasm|cytosol|mitochondrion|nucleus|hormone binding|NADP binding|protein homodimerization activity|thiomorpholine-carboxylate dehydrogenase activity|thyroid hormone binding|transcription corepressor activity|negative regulation of transcription by RNA polymerase II|sensory perception of sound|thyroid hormone metabolic process|thyroid hormone transport
TCONS_00007310	0.0413367	-4.59643	0.000850348	0.00878701	Down	48.0005	2.78561	1.44774	1.02623	0.37141	0.216555	gi|4239700|CAA10770.1|reverse transcriptase-like [Bos taurus]	2.22e-33
TCONS_00007314	0.144483	-2.79103	3.42185e-05	0.000594405	Down	6.31031	7.04256	2.23352	1.50147	0.167839	0.0137452	gi|742104801|XP_010835107.1|PREDICTED: transcription factor 12 isoform X6 [Bison bison bison]	0	sp|Q99081|HTF4_HUMAN	0	Transcription factor 12	KOG3910	0	Helix loop helix transcription factor
TCONS_00007332	0.00479153	-7.7053	1.16079e-13	1.2696e-11	Down	6.19154	2.80227	10.9245	0.00716681	0.0306658	0.0378593	gi|194670754|XP_618607.4|PREDICTED: protein FAM81A isoform X2 [Bos taurus]	7.73e-103	sp|Q8TBF8|FA81A_HUMAN	1.01e-92	Protein FAM81A
TCONS_00007333	0.00738858	-7.08049	2.87042e-13	2.94378e-11	Down	7.97541	6.45061	5.05089	0.091494	0.000261978	0.0194669	gi|742104911|XP_010835135.1|PREDICTED: protein FAM81A isoform X3 [Bison bison bison]	8.82e-77	sp|Q8TBF8|FA81A_HUMAN	8.38e-66	Protein FAM81A
TCONS_00007335	0.0142897	-6.12888	6.43968e-20	1.64042e-17	Down	22.4755	27.2562	23.811	0.480939	0.0121246	0.28629	gi|194670754|XP_618607.4|PREDICTED: protein FAM81A isoform X2 [Bos taurus]	3.75e-102	sp|Q8TBF8|FA81A_HUMAN	5.18e-92	Protein FAM81A
TCONS_00007337	0.00167501	-9.22161	4.34913e-18	9.23231e-16	Down	6.82538	8.52814	7.61338	0.0199773	0.00010556	0.00751248	gi|742104911|XP_010835135.1|PREDICTED: protein FAM81A isoform X3 [Bison bison bison]	1.95e-76	sp|Q8TBF8|FA81A_HUMAN	1.31e-65	Protein FAM81A
TCONS_00007351	0.15234	-2.71464	5.74585e-05	0.000926375	Down	8.13532	6.32008	6.47439	0.944859	0.620798	0.791891	gi|297479648|XP_002690901.1|PREDICTED: retinal dehydrogenase 2 [Bos taurus]	0	sp|O94788|AL1A2_HUMAN	0	Retinal dehydrogenase 2	KOG2450	0	Aldehyde dehydrogenase	ko00830	Retinol metabolism	1	K07249	ALDH1A	retinal dehydrogenase
TCONS_00007467	0.118584	-3.07602	0.000476921	0.00548681	Down	14.3415	17.5993	21.2873	1.11006	0.876197	2.69364	gi|556717640|XP_005954727.1|PREDICTED: WAP four-disulfide core domain protein 2 [Pantholops hodgsonii]	1.83e-53	sp|Q8MI69|WFDC2_PIG	4.75e-43	WAP four-disulfide core domain protein 2										GO:0005576;GO:0019828;GO:0004869;GO:0004867	extracellular region|aspartic-type endopeptidase inhibitor activity|cysteine-type endopeptidase inhibitor activity|serine-type endopeptidase inhibitor activity
TCONS_00007496	0.214641	-2.22	3.33934e-05	0.000582893	Down	30.1858	27.4266	30.4027	5.23353	4.12119	4.6552	gi|585700397|XP_006897155.1|PREDICTED: iroquois-class homeodomain protein IRX-3 [Elephantulus edwardii]	1.11e-108	sp|P81067|IRX3_MOUSE	5.2e-76	Iroquois-class homeodomain protein IRX-3	KOG0773	1.38e-53	Transcription factor MEIS1 and related HOX domain proteins							GO:0030424;GO:0005737;GO:0005634;GO:0043565;GO:0097009;GO:0001822;GO:0007498;GO:0001656;GO:0045665;GO:0045666;GO:0072047;GO:0006355;GO:0072086	axon|cytoplasm|nucleus|sequence-specific DNA binding|energy homeostasis|kidney development|mesoderm development|metanephros development|negative regulation of neuron differentiation|positive regulation of neuron differentiation|proximal/distal pattern formation involved in nephron development|regulation of transcription, DNA-templated|specification of loop of Henle identity
TCONS_00007503	0.181914	-2.45867	5.00069e-06	0.00011257	Down	175.214	150.072	166.727	17.1773	16.8374	32.3051	gi|1062926735|XP_017917491.1|PREDICTED: liver carboxylesterase isoform X2 [Capra hircus]	2.98e-48	sp|Q29550|EST1_PIG	3.63e-39	Liver carboxylesterase	KOG1516	8.13e-36	Carboxylesterase and related proteins	ko00983	Drug metabolism - other enzymes	1	K01044	CES1	carboxylesterase 1	GO:0005788;GO:0005615;GO:0052689;GO:0080030;GO:0004771;GO:0004806;GO:0016042	endoplasmic reticulum lumen|extracellular space|carboxylic ester hydrolase activity|methyl indole-3-acetate esterase activity|sterol esterase activity|triglyceride lipase activity|lipid catabolic process
TCONS_00007506	0.016259	-5.94261	1.11612e-05	0.000227864	Down	1.1879	1.54195	1.71189	0	0.0493561	0	gi|821384590|XP_012395038.1|PREDICTED: sodium-dependent noradrenaline transporter isoform X2 [Orcinus orca]	1.08e-10
TCONS_00007512	0.209334	-2.25612	2.41242e-05	0.000441391	Down	9.15542	14.2738	13.0075	1.21773	2.48468	1.94262	gi|148225699|NP_001091542.1|retinoblastoma-like protein 2 [Bos taurus]	0	sp|Q08999|RBL2_HUMAN	0	Retinoblastoma-like protein 2	KOG1010	0	Rb (Retinoblastoma tumor suppressor)-related protein	ko04110,ko04218,ko04068,ko04151	Cell cycle|Cellular senescence|FoxO signaling pathway|PI3K-Akt signaling pathway	4	K16332	RBL2	retinoblastoma-like protein 2
TCONS_00007513	0.12169	-3.03872	6.11342e-05	0.000977256	Down	3.06384	3.58017	2.60723	0.142627	0.110753	0.578896	gi|742210800|XP_010860241.1|PREDICTED: retinoblastoma-like protein 2 isoform X2 [Bison bison bison]	0	sp|Q08999|RBL2_HUMAN	0	Retinoblastoma-like protein 2	KOG1010	0	Rb (Retinoblastoma tumor suppressor)-related protein	ko04110,ko04218,ko04068,ko04151	Cell cycle|Cellular senescence|FoxO signaling pathway|PI3K-Akt signaling pathway	4	K16332	RBL2	retinoblastoma-like protein 2
TCONS_00007553	0.191399	-2.38534	6.50451e-05	0.00103101	Down	6.01841	6.19384	5.97866	0.765538	0.882787	0.935952	gi|556731705|XP_005961534.1|PREDICTED: mitochondria-eating protein [Pantholops hodgsonii]	0	sp|E1BLK7|MIEAP_BOVIN	0	Mitochondria-eating protein										GO:0005737;GO:0043231;GO:0005741;GO:0006974;GO:0035694;GO:0035695	cytoplasm|intracellular membrane-bounded organelle|mitochondrial outer membrane|cellular response to DNA damage stimulus|mitochondrial protein catabolic process|mitophagy by induced vacuole formation
TCONS_00007589	0.100027	-3.32154	3.59096e-07	1.12261e-05	Down	3.89148	2.67553	3.57724	0.295432	0.23683	0.225887	gi|556732061|XP_005961705.1|PREDICTED: circadian locomoter output cycles protein kaput isoform X1 [Pantholops hodgsonii]	0	sp|O15516|CLOCK_HUMAN	0	Circadian locomoter output cycles protein kaput	KOG3561	0	Aryl-hydrocarbon receptor nuclear translocator							GO:0033391;GO:0005694;GO:0005829;GO:0043231;GO:0000790;GO:0005654;GO:0005634;GO:0005667;GO:0031490;GO:0003677;GO:0001228;GO:0003700;GO:0000981;GO:0070888;GO:0004402;GO:0046983;GO:0000980;GO:0000978;GO:0043565;GO:0071479;GO:0032922;GO:0007623;GO:0000077;GO:2000323;GO:0045892;GO:0009648;GO:0050729;GO:0051092;GO:0045944;GO:0045893;GO:0043161;GO:0006473;GO:0042752;GO:0042634;GO:0050796;GO:0006357;GO:…	chromatoid body|chromosome|cytosol|intracellular membrane-bounded organelle|nuclear chromatin|nucleoplasm|nucleus|transcription factor complex|chromatin DNA binding|DNA binding|DNA-binding transcription activator activity, RNA polymerase II-specific|DNA-binding transcription factor activity|DNA-binding transcription factor activity, RNA polymerase II-specific|E-box binding|histone acetyltransfera…
TCONS_00007619	0.0294142	-5.08734	5.22445e-11	3.75742e-09	Down	902.02	918.443	915.733	15.5754	22.3269	21.7483	gi|440901007|ELR52023.1|Dihydrodiol dehydrogenase 3, partial [Bos mutus]	0	sp|P52898|DDBX_BOVIN	0	Dihydrodiol dehydrogenase 3	KOG1577	0	Aldo/keto reductase family proteins	ko00140,ko00590,ko00790	Steroid hormone biosynthesis|Arachidonic acid metabolism|Folate biosynthesis	3	K04119	AKR1C3	aldo-keto reductase family 1 member C3	GO:0005829;GO:0008106;GO:0004032;GO:0047023;GO:0032052;GO:0047086;GO:0016491;GO:0016229;GO:0044597;GO:0044598;GO:0042448;GO:0006693;GO:0008202	cytosol|alcohol dehydrogenase (NADP+) activity|alditol:NADP+ 1-oxidoreductase activity|androsterone dehydrogenase activity|bile acid binding|ketosteroid monooxygenase activity|oxidoreductase activity|steroid dehydrogenase activity|daunorubicin metabolic process|doxorubicin metabolic process|progesterone metabolic process|prostaglandin metabolic process|steroid metabolic process
TCONS_00007620	0.0766525	-3.70552	1.09769e-08	4.94762e-07	Down	16.6161	29.1408	22.9712	1.25349	0.569564	2.06423	gi|1131263860|XP_019813504.1|PREDICTED: UDP-glucuronosyltransferase 1-2-like isoform X2 [Bos indicus]	0	sp|P35503|UD13_HUMAN	0	UDP-glucuronosyltransferase 1-3	KOG1192	0	UDP-glucuronosyl and UDP-glucosyl transferase	ko00040,ko00053,ko00140,ko00830,ko00860,ko00980,ko00982,ko00983	Pentose and glucuronate interconversions|Ascorbate and aldarate metabolism|Steroid hormone biosynthesis|Retinol metabolism|Porphyrin and chlorophyll metabolism|Metabolism of xenobiotics by cytochrome P450|Drug metabolism - cytochrome P450|Drug metabolism - other enzymes	8	K00699	UGT	glucuronosyltransferase	GO:0005783;GO:0005789;GO:0016021;GO:0019899;GO:0015020;GO:0046982;GO:0042803;GO:0001972;GO:0052695;GO:0052696;GO:2001030;GO:0045922;GO:1904224;GO:0042573;GO:0052697	endoplasmic reticulum|endoplasmic reticulum membrane|integral component of membrane|enzyme binding|glucuronosyltransferase activity|protein heterodimerization activity|protein homodimerization activity|retinoic acid binding|cellular glucuronidation|flavonoid glucuronidation|negative regulation of cellular glucuronidation|negative regulation of fatty acid metabolic process|negative regulation of g…
TCONS_00007622	0.0906	-3.46434	2.23509e-10	1.4491e-08	Down	101.181	95.7976	87.2744	6.33418	6.90576	5.86568	gi|594059306|XP_006053795.1|PREDICTED: UDP-glucuronosyltransferase 1-3-like isoform X2 [Bubalus bubalis]	2.54e-165	sp|P70691|UD12_MOUSE	7.83e-153	UDP-glucuronosyltransferase 1-2	KOG1192	6.36e-152	UDP-glucuronosyl and UDP-glucosyl transferase	ko00040,ko00053,ko00140,ko00830,ko00860,ko00980,ko00982,ko00983	Pentose and glucuronate interconversions|Ascorbate and aldarate metabolism|Steroid hormone biosynthesis|Retinol metabolism|Porphyrin and chlorophyll metabolism|Metabolism of xenobiotics by cytochrome P450|Drug metabolism - cytochrome P450|Drug metabolism - other enzymes	8	K00699	UGT	glucuronosyltransferase	GO:0005783;GO:0005789;GO:0016021;GO:0019899;GO:0015020;GO:0046982;GO:0042803;GO:0001972;GO:0052695;GO:0052696;GO:0052697	endoplasmic reticulum|endoplasmic reticulum membrane|integral component of membrane|enzyme binding|glucuronosyltransferase activity|protein heterodimerization activity|protein homodimerization activity|retinoic acid binding|cellular glucuronidation|flavonoid glucuronidation|xenobiotic glucuronidation
TCONS_00007669	0.0863304	-3.53399	2.1045e-08	8.89773e-07	Down	6.55297	5.65265	5.57852	0.257797	0.588905	0.292419	gi|742175917|XP_010851448.1|PREDICTED: inter-alpha-trypsin inhibitor heavy chain H5 [Bison bison bison]	0	sp|A2VE29|ITIH5_BOVIN	0	Inter-alpha-trypsin inhibitor heavy chain H5										GO:0005576;GO:0004867;GO:0030212	extracellular region|serine-type endopeptidase inhibitor activity|hyaluronan metabolic process
TCONS_00007679	0.245452	-2.02649	0.000114019	0.00166122	Down	19.3681	21.1288	20.6601	4.24706	3.7318	3.16198	gi|786428|AAB32526.1|MAP-2, partial [Bos taurus]	2.41e-62	sp|P11137|MTAP2_HUMAN	1.87e-57	Microtubule-associated protein 2	KOG2418	9.13e-62	Microtubule-associated protein TAU
TCONS_00007683	0.0488256	-4.35622	3.00821e-07	9.60196e-06	Down	10.6122	11.085	11.4487	0.515328	0.3077	0.371017	gi|744549145|XP_010973164.1|PREDICTED: fructose-1,6-bisphosphatase 1 [Camelus dromedarius]	0	sp|Q3SZB7|F16P1_BOVIN	0	Fructose-1,6-bisphosphatase 1	KOG1458	0	Fructose-1,6-bisphosphatase	ko04152,ko00010,ko00030,ko00051,ko00680,ko00710	AMPK signaling pathway|Glycolysis / Gluconeogenesis|Pentose phosphate pathway|Fructose and mannose metabolism|Methane metabolism|Carbon fixation in photosynthetic organisms	6	K03841	FBP, fbp	fructose-1,6-bisphosphatase I	GO:0005737;GO:0005829;GO:0005634;GO:0016208;GO:0042132;GO:0042802;GO:0046872;GO:0048029;GO:0001085;GO:0035690;GO:0071286;GO:0016311;GO:0030388;GO:0006002;GO:0006000;GO:0006094;GO:0030308;GO:0045820;GO:0046580;GO:0000122;GO:0051289;GO:0006111;GO:0005986	cytoplasm|cytosol|nucleus|AMP binding|fructose 1,6-bisphosphate 1-phosphatase activity|identical protein binding|metal ion binding|monosaccharide binding|RNA polymerase II transcription factor binding|cellular response to drug|cellular response to magnesium ion|dephosphorylation|fructose 1,6-bisphosphate metabolic process|fructose 6-phosphate metabolic process|fructose metabolic process|gluconeog…
TCONS_00007728	0.103786	-3.26832	0.000254673	0.00324581	Down	3.07838	0.202779	0.631552	0.0393284	0.119674	0.14545	gi|556743918|XP_005967460.1|PREDICTED: ubiquitin carboxyl-terminal hydrolase 15 isoform X2 [Pantholops hodgsonii]	0	sp|Q2HJE4|UBP15_BOVIN	0	Ubiquitin carboxyl-terminal hydrolase 15	KOG1870	0	Ubiquitin C-terminal hydrolase	ko04137	Mitophagy - animal	1	K21343	USP15	ubiquitin carboxyl-terminal hydrolase 15	GO:0005737;GO:0005739;GO:0005634;GO:0004197;GO:0004843;GO:0030509;GO:0035616;GO:0035520;GO:0060389;GO:0016579;GO:0007179;GO:0006511	cytoplasm|mitochondrion|nucleus|cysteine-type endopeptidase activity|thiol-dependent ubiquitin-specific protease activity|BMP signaling pathway|histone H2B conserved C-terminal lysine deubiquitination|monoubiquitinated protein deubiquitination|pathway-restricted SMAD protein phosphorylation|protein deubiquitination|transforming growth factor beta receptor signaling pathway|ubiquitin-dependent pro…
TCONS_00007745	0.073182	-3.77237	2.45608e-06	6.01961e-05	Down	4.33173	5.418	2.57628	0.598886	0.0243423	0.0549458	gi|742092760|XP_010832214.1|PREDICTED: inaD-like protein isoform X4 [Bison bison bison]	0	sp|Q8NI35|INADL_HUMAN	0	InaD-like protein	KOG3528	0	FOG: PDZ domain	ko04530,ko04390	Tight junction|Hippo signaling pathway	2	K06092	INADL, PATJ	InaD-like protein	GO:0016324;GO:0005923;GO:0030054;GO:0034451;GO:0005813;GO:0005829;GO:0070062;GO:0048471;GO:0005886;GO:0070830;GO:0035556	apical plasma membrane|bicellular tight junction|cell junction|centriolar satellite|centrosome|cytosol|extracellular exosome|perinuclear region of cytoplasm|plasma membrane|bicellular tight junction assembly|intracellular signal transduction
TCONS_00007770	0.0571225	-4.1298	0.000464364	0.00536738	Down	6.23418	15.3294	12.701	0.0460482	1.09874	0.370858	gi|982994028|XP_015321712.1|PREDICTED: liprin-alpha-1-like isoform X2 [Bos taurus]	7.78e-15
TCONS_00007822	0.130896	-2.9335	1.1888e-07	4.28271e-06	Down	6.14826	6.41774	7.22938	0.620645	0.362313	0.934681	gi|743754134|XP_010972031.1|PREDICTED: G1/S-specific cyclin-D3 [Camelus bactrianus]	4.41e-115	sp|Q3MHH5|CCND3_BOVIN	9.68e-114	G1/S-specific cyclin-D3	KOG0656	3.09e-113	G1/S-specific cyclin D	ko04110,ko04115,ko04218,ko04510,ko04151,ko04310,ko04390,ko04630	Cell cycle|p53 signaling pathway|Cellular senescence|Focal adhesion|PI3K-Akt signaling pathway|Wnt signaling pathway|Hippo signaling pathway|JAK-STAT signaling pathway	8	K10152	CCND3	G1/S-specific cyclin-D3	GO:0000307;GO:0005737;GO:0016020;GO:0005634;GO:0016538;GO:0019901;GO:0051301;GO:0044772;GO:1900087;GO:0006468;GO:0000079	cyclin-dependent protein kinase holoenzyme complex|cytoplasm|membrane|nucleus|cyclin-dependent protein serine/threonine kinase regulator activity|protein kinase binding|cell division|mitotic cell cycle phase transition|positive regulation of G1/S transition of mitotic cell cycle|protein phosphorylation|regulation of cyclin-dependent protein serine/threonine kinase activity
TCONS_00007832	0.214088	-2.22373	2.85424e-05	0.00050925	Down	4.03426	5.11777	5.68541	1.20831	0.562947	0.584128	gi|743754134|XP_010972031.1|PREDICTED: G1/S-specific cyclin-D3 [Camelus bactrianus]	6.26e-115	sp|Q3MHH5|CCND3_BOVIN	1.38e-113	G1/S-specific cyclin-D3	KOG0656	4.41e-113	G1/S-specific cyclin D	ko04110,ko04115,ko04218,ko04510,ko04151,ko04310,ko04390,ko04630	Cell cycle|p53 signaling pathway|Cellular senescence|Focal adhesion|PI3K-Akt signaling pathway|Wnt signaling pathway|Hippo signaling pathway|JAK-STAT signaling pathway	8	K10152	CCND3	G1/S-specific cyclin-D3	GO:0000307;GO:0005737;GO:0016020;GO:0005634;GO:0016538;GO:0019901;GO:0051301;GO:0044772;GO:1900087;GO:0006468;GO:0000079	cyclin-dependent protein kinase holoenzyme complex|cytoplasm|membrane|nucleus|cyclin-dependent protein serine/threonine kinase regulator activity|protein kinase binding|cell division|mitotic cell cycle phase transition|positive regulation of G1/S transition of mitotic cell cycle|protein phosphorylation|regulation of cyclin-dependent protein serine/threonine kinase activity
TCONS_00007925	0.00362421	-8.10812	3.52971e-07	1.10524e-05	Down	2.28022	2.90653	1.44224	1.95592e-06	1.10459e-06	0.0255166	gi|88682932|AAI05321.1|KLC4 protein, partial [Bos taurus]	0	sp|Q2HJJ0|KLC4_BOVIN	0	Kinesin light chain 4	KOG1840	0	Kinesin light chain							GO:0005737;GO:0005871;GO:0005874;GO:0003777	cytoplasm|kinesin complex|microtubule|microtubule motor activity
TCONS_00007926	0.0272199	-5.1992	3.78928e-06	8.78099e-05	Down	3.27124	0.260578	6.33173	6.19926e-05	1.36263e-06	0.204612	gi|88682932|AAI05321.1|KLC4 protein, partial [Bos taurus]	0	sp|Q2HJJ0|KLC4_BOVIN	0	Kinesin light chain 4	KOG1840	0	Kinesin light chain							GO:0005737;GO:0005871;GO:0005874;GO:0003777	cytoplasm|kinesin complex|microtubule|microtubule motor activity
TCONS_00007987	0.0265999	-5.23243	3.47819e-07	1.09341e-05	Down	3.5673	3.67856	4.28252	0.0708604	0.0991112	0.0472774	gi|66792752|NP_001019658.1|peptidase inhibitor 16 precursor [Bos taurus]	0	sp|Q58D34|PI16_BOVIN	0	Peptidase inhibitor 16	KOG3017	0	Defense-related protein containing SCP domain							GO:0005615;GO:0030414;GO:0061052	extracellular space|peptidase inhibitor activity|negative regulation of cell growth involved in cardiac muscle cell development
TCONS_00008011	0.0157492	-5.98857	1.30359e-05	0.00026048	Down	6.31032	53.7763	1.52257	1.9944e-21	5.73333e-14	0.751731
TCONS_00008030	0.212799	-2.23244	1.89184e-05	0.00035895	Down	7.43961	11.0582	11.8577	0.788112	1.90797	2.08313	gi|151554489|AAI49783.1|OGT protein [Bos taurus]	0	sp|P81436|OGT1_RABIT	0	UDP-N-acetylglucosamine--peptide N-acetylglucosaminyltransferase 110 kDa subunit	KOG4626	0	O-linked N-acetylglucosamine transferase OGT	ko00514	Other types of O-glycan biosynthesis	1	K09667	OGT	protein O-GlcNAc transferase	GO:0042995;GO:0000123;GO:0031966;GO:0005886;GO:0017122;GO:0005547;GO:0016262;GO:0097363;GO:0006915;GO:0032922;GO:0080182;GO:0043984;GO:0043981;GO:0043982;GO:0031397;GO:0048015;GO:0061087;GO:0045944;GO:0006493;GO:0016485;GO:0006111;GO:0006110	cell projection|histone acetyltransferase complex|mitochondrial membrane|plasma membrane|protein N-acetylglucosaminyltransferase complex|phosphatidylinositol-3,4,5-trisphosphate binding|protein N-acetylglucosaminyltransferase activity|protein O-GlcNAc transferase activity|apoptotic process|circadian regulation of gene expression|histone H3-K4 trimethylation|histone H4-K16 acetylation|histone H4-K…
TCONS_00008032	0.133082	-2.90961	9.83627e-08	3.61953e-06	Down	9.48015	7.256	12.213	0.786919	0.711652	1.35368	gi|151554489|AAI49783.1|OGT protein [Bos taurus]	0	sp|P81436|OGT1_RABIT	0	UDP-N-acetylglucosamine--peptide N-acetylglucosaminyltransferase 110 kDa subunit	KOG4626	0	O-linked N-acetylglucosamine transferase OGT	ko00514	Other types of O-glycan biosynthesis	1	K09667	OGT	protein O-GlcNAc transferase	GO:0042995;GO:0000123;GO:0031966;GO:0005886;GO:0017122;GO:0005547;GO:0016262;GO:0097363;GO:0006915;GO:0032922;GO:0080182;GO:0043984;GO:0043981;GO:0043982;GO:0031397;GO:0048015;GO:0061087;GO:0045944;GO:0006493;GO:0016485;GO:0006111;GO:0006110	cell projection|histone acetyltransferase complex|mitochondrial membrane|plasma membrane|protein N-acetylglucosaminyltransferase complex|phosphatidylinositol-3,4,5-trisphosphate binding|protein N-acetylglucosaminyltransferase activity|protein O-GlcNAc transferase activity|apoptotic process|circadian regulation of gene expression|histone H3-K4 trimethylation|histone H4-K16 acetylation|histone H4-K…
TCONS_00008040	0.0874476	-3.51544	6.06843e-09	2.90431e-07	Down	10.0065	10.842	11.1926	0.778227	0.653088	0.642365	gi|803251185|XP_011985550.1|PREDICTED: long-chain fatty acid transport protein 6 [Ovis aries musimon]	0	sp|Q9Y2P4|S27A6_HUMAN	0	Long-chain fatty acid transport protein 6	KOG1179	0	Very long-chain acyl-CoA synthetase/fatty acid transporter							GO:0016021;GO:0005886;GO:0042383;GO:0005324;GO:0004467;GO:0000166;GO:0031957;GO:0015909;GO:0000038	integral component of membrane|plasma membrane|sarcolemma|long-chain fatty acid transporter activity|long-chain fatty acid-CoA ligase activity|nucleotide binding|very long-chain fatty acid-CoA ligase activity|long-chain fatty acid transport|very long-chain fatty acid metabolic process
TCONS_00008092	0.218285	-2.19572	3.88075e-05	0.000661605	Down	33.5996	34.257	33.9426	5.78065	5.10231	5.60728	gi|594071682|XP_006059692.1|PREDICTED: platelet basic protein [Bubalus bubalis]	8.46e-46	sp|P43030|CXCL7_PIG	1.54e-34	Platelet basic protein				ko04060,ko04061	Cytokine-cytokine receptor interaction|Viral protein interaction with cytokine and cytokine receptor	2	K10029	PPBP, CXCL7	platelet basic protein	GO:0005615;GO:0008009;GO:0008083;GO:0061844;GO:0071222;GO:0070098;GO:0006955;GO:0006954;GO:0030595;GO:0030593;GO:0051781	extracellular space|chemokine activity|growth factor activity|antimicrobial humoral immune response mediated by antimicrobial peptide|cellular response to lipopolysaccharide|chemokine-mediated signaling pathway|immune response|inflammatory response|leukocyte chemotaxis|neutrophil chemotaxis|positive regulation of cell division
TCONS_00008096	0.116278	-3.10435	1.71432e-08	7.4057e-07	Down	11.244	12.2127	9.62978	1.51423	0.95886	0.381859	gi|594092096|XP_006069408.1|PREDICTED: electrogenic sodium bicarbonate cotransporter 1 isoform X7 [Bubalus bubalis]	0	sp|Q9GL77|S4A4_BOVIN	0	Electrogenic sodium bicarbonate cotransporter 1	KOG1172	0	Na+-independent Cl/HCO3 exchanger AE1 and related transporters (SLC4 family)							GO:0016323;GO:0005623;GO:0016021;GO:0005452;GO:0008510;GO:0015701;GO:0051453;GO:0006814	basolateral plasma membrane|cell|integral component of membrane|inorganic anion exchanger activity|sodium:bicarbonate symporter activity|bicarbonate transport|regulation of intracellular pH|sodium ion transport
TCONS_00008098	0.163468	-2.61292	6.50487e-06	0.000141437	Down	5.38619	6.38345	5.76728	0.0111439	0.385496	1.71678	gi|555970193|XP_005897119.1|PREDICTED: electrogenic sodium bicarbonate cotransporter 1 isoform X2 [Bos mutus]	0	sp|Q9GL77|S4A4_BOVIN	0	Electrogenic sodium bicarbonate cotransporter 1	KOG1172	0	Na+-independent Cl/HCO3 exchanger AE1 and related transporters (SLC4 family)							GO:0016323;GO:0005623;GO:0016021;GO:0005452;GO:0008510;GO:0015701;GO:0051453;GO:0006814	basolateral plasma membrane|cell|integral component of membrane|inorganic anion exchanger activity|sodium:bicarbonate symporter activity|bicarbonate transport|regulation of intracellular pH|sodium ion transport
TCONS_00008218	0.11401	-3.13276	4.41514e-06	0.000101059	Down	4.79358	4.8722	4.82549	0.411042	0.295957	0.516741	gi|1124012870|XP_019566788.1|PREDICTED: transmembrane gamma-carboxyglutamic acid protein 3 [Rhinolophus sinicus]	8.75e-116	sp|Q6PAQ9|TMG3_MOUSE	1.31e-112	Transmembrane gamma-carboxyglutamic acid protein 3										GO:0005576;GO:0016021;GO:0005509	extracellular region|integral component of membrane|calcium ion binding
TCONS_00008238	0.21546	-2.21451	0.00030363	0.00375228	Down	6.7045	6.19149	7.11085	0.00771419	3.19971	3.29027e-07	gi|803005563|XP_011958341.1|PREDICTED: cohesin subunit SA-1 isoform X2 [Ovis aries]	0	sp|Q8WVM7|STAG1_HUMAN	0	Cohesin subunit SA-1	KOG2011	0	Sister chromatid cohesion complex Cohesin, subunit STAG/IRR1/SCC3	ko04110,ko04111,ko04113	Cell cycle|Cell cycle - yeast|Meiosis - yeast	3	K06671	STAG1_2, SCC3, IRR1	cohesin complex subunit SA-1/2	GO:0000785;GO:0005694;GO:0000775;GO:0008278;GO:0005829;GO:0097431;GO:0016604;GO:0016363;GO:0005654;GO:0005634;GO:0003682;GO:0051301;GO:1901673;GO:0007062	chromatin|chromosome|chromosome, centromeric region|cohesin complex|cytosol|mitotic spindle pole|nuclear body|nuclear matrix|nucleoplasm|nucleus|chromatin binding|cell division|regulation of mitotic spindle assembly|sister chromatid cohesion
TCONS_00008270	0.0184919	-5.75696	2.40913e-06	5.91924e-05	Down	0.539973	0.775103	1.21816	0.00382317	0.0122118	0.0164425	gi|965940163|XP_014951731.1|PREDICTED: toll-like receptor 6 isoform X1 [Ovis aries]	0	sp|Q704V6|TLR6_BOVIN	0	Toll-like receptor 6	KOG4641	0	FOG: Toll/interleukin receptor and related proteins containing LRR and TIR repeats	ko04145	Phagosome	1	K10169	TLR6, CD286	toll-like receptor 6	GO:0005794;GO:0005887;GO:0045121;GO:0030670;GO:0035355;GO:0042802;GO:0071723;GO:0035663;GO:0004888;GO:0071726;GO:0042496;GO:0006954;GO:0045087;GO:0050702;GO:0002755;GO:1900227;GO:0050707;GO:0034150;GO:0002224	Golgi apparatus|integral component of plasma membrane|membrane raft|phagocytic vesicle membrane|Toll-like receptor 2-Toll-like receptor 6 protein complex|identical protein binding|lipopeptide binding|Toll-like receptor 2 binding|transmembrane signaling receptor activity|cellular response to diacyl bacterial lipopeptide|detection of diacyl bacterial lipopeptide|inflammatory response|innate immune …
TCONS_00008344	0.0272704	-5.19652	0.000329586	0.00402517	Down	2.03387	4.72711	1.56787	0.0600366	0.103157	2.25056e-11	gi|556742115|XP_005966584.1|PREDICTED: dehydrogenase/reductase SDR family member 12 [Pantholops hodgsonii]	0	sp|A6QP05|DHR12_BOVIN	0	Dehydrogenase/reductase SDR family member 12	KOG1208	2.75e-116	Dehydrogenases with different specificities (related to short-chain alcohol dehydrogenases)							GO:0016491	oxidoreductase activity
TCONS_00008351	0.0392944	-4.66953	1.47308e-07	5.1065e-06	Down	12.1571	11.1694	10.7788	1.4328e-07	1.01484	3.11906e-10	gi|440902360|ELR53158.1|Lipoma HMGIC fusion partner [Bos mutus]	1.49e-32	sp|Q8BM86|LHPL6_MOUSE	6.48e-31	LHFPL tetraspan subfamily member 6 protein	KOG4026	1.73e-31	Uncharacterized conserved protein							GO:0016021	integral component of membrane
TCONS_00008385	0.184009	-2.44215	0.000502359	0.00571289	Down	3.52142	2.52868	3.31077	0.410793	0.469462	0.399888	gi|556774594|XP_005982430.1|PREDICTED: tyrosine-protein kinase Mer [Pantholops hodgsonii]	0	sp|Q12866|MERTK_HUMAN	0	Tyrosine-protein kinase Mer
TCONS_00008423	0.0761929	-3.7142	1.85025e-11	1.42772e-09	Down	83.1035	87.424	80.8217	5.62704	3.48287	5.0621	gi|944205507|ALL55956.1|MHC class II antigen [Ovis aries]	7.21e-163	sp|P13760|2B14_HUMAN	1.19e-138	HLA class II histocompatibility antigen, DRB1-4 beta chain				ko04145,ko04514	Phagosome|Cell adhesion molecules	2	K06752	MHC2	MHC class II antigen	GO:0030669;GO:0030666;GO:0012507;GO:0009897;GO:0000139;GO:0071556;GO:0005887;GO:0031902;GO:0005765;GO:0042613;GO:0005886;GO:0032588;GO:0030658;GO:0042609;GO:0032395;GO:0042605;GO:0019886;GO:0016045;GO:0002455;GO:0006955;GO:0002381;GO:0002437;GO:0060333;GO:0030225;GO:0002862;GO:0032689;GO:0042130;GO:0002503;GO:0070374;GO:0043123;GO:0035774;GO:0033674;GO:0043410;GO:0045657;GO:0001934;GO:0045893;GO:…	clathrin-coated endocytic vesicle membrane|endocytic vesicle membrane|ER to Golgi transport vesicle membrane|external side of plasma membrane|Golgi membrane|integral component of lumenal side of endoplasmic reticulum membrane|integral component of plasma membrane|late endosome membrane|lysosomal membrane|MHC class II protein complex|plasma membrane|trans-Golgi network membrane|transport vesicle m…
TCONS_00008424	0.178791	-2.48365	1.8751e-05	0.000356115	Down	55.6343	46.7761	44.7362	6.49339	7.7088	5.31661	gi|944205507|ALL55956.1|MHC class II antigen [Ovis aries]	6.64e-167	sp|P13760|2B14_HUMAN	1.38e-142	HLA class II histocompatibility antigen, DRB1-4 beta chain				ko04145,ko04514	Phagosome|Cell adhesion molecules	2	K06752	MHC2	MHC class II antigen	GO:0030669;GO:0030666;GO:0012507;GO:0009897;GO:0000139;GO:0071556;GO:0005887;GO:0031902;GO:0005765;GO:0042613;GO:0005886;GO:0032588;GO:0030658;GO:0042609;GO:0032395;GO:0042605;GO:0019886;GO:0016045;GO:0002455;GO:0006955;GO:0002381;GO:0002437;GO:0060333;GO:0030225;GO:0002862;GO:0032689;GO:0042130;GO:0002503;GO:0070374;GO:0043123;GO:0035774;GO:0033674;GO:0043410;GO:0045657;GO:0001934;GO:0045893;GO:…	clathrin-coated endocytic vesicle membrane|endocytic vesicle membrane|ER to Golgi transport vesicle membrane|external side of plasma membrane|Golgi membrane|integral component of lumenal side of endoplasmic reticulum membrane|integral component of plasma membrane|late endosome membrane|lysosomal membrane|MHC class II protein complex|plasma membrane|trans-Golgi network membrane|transport vesicle m…
TCONS_00008468	0.197846	-2.33755	9.05686e-05	0.00137275	Down	4.75371	4.72352	4.49167	0.801131	0.612592	0.63514	gi|426220364|XP_004004386.1|PREDICTED: phosphoglucomutase-like protein 5 [Ovis aries]	0	sp|Q8BZF8|PGM5_MOUSE	0	Phosphoglucomutase-like protein 5	KOG0625	0	Phosphoglucomutase							GO:0005913;GO:0030055;GO:0043034;GO:0009898;GO:0005829;GO:0016010;GO:0005925;GO:0014704;GO:0042383;GO:0005914;GO:0001725;GO:0030018;GO:0000287;GO:0004614;GO:0007155;GO:0006006;GO:0030239;GO:0014706	cell-cell adherens junction|cell-substrate junction|costamere|cytoplasmic side of plasma membrane|cytosol|dystrophin-associated glycoprotein complex|focal adhesion|intercalated disc|sarcolemma|spot adherens junction|stress fiber|Z disc|magnesium ion binding|phosphoglucomutase activity|cell adhesion|glucose metabolic process|myofibril assembly|striated muscle tissue development
TCONS_00008473	0.200575	-2.31778	0.000675877	0.00727743	Down	5.21898	4.46958	2.18944	0.363379	0.536051	0.86966	gi|1062980474|XP_017907526.1|PREDICTED: probable global transcription activator SNF2L2 isoform X2 [Capra hircus]	0	sp|P51531|SMCA2_HUMAN	0	Probable global transcription activator SNF2L2	KOG0386	0	Chromatin remodeling complex SWI/SNF, component SWI2 and related ATPases (DNA/RNA helicase superfamily)
TCONS_00008477	0.207796	-2.26676	0.0009703	0.00971369	Down	3.6895	3.0571	4.62187	0.725612	0.475135	0.548909	gi|1062980474|XP_017907526.1|PREDICTED: probable global transcription activator SNF2L2 isoform X2 [Capra hircus]	0	sp|P51531|SMCA2_HUMAN	0	Probable global transcription activator SNF2L2	KOG0386	0	Chromatin remodeling complex SWI/SNF, component SWI2 and related ATPases (DNA/RNA helicase superfamily)
TCONS_00008479	0.213338	-2.22879	0.000313799	0.00386223	Down	7.27974	5.39711	6.24624	1.53727	0.331685	1.12158	gi|1131294243|XP_019821588.1|PREDICTED: KN motif and ankyrin repeat domain-containing protein 1 isoform X2 [Bos indicus]	0	sp|Q14678|KANK1_HUMAN	0	KN motif and ankyrin repeat domain-containing protein 1	KOG0514	0	Ankyrin repeat protein							GO:0005737;GO:0005634;GO:0005886;GO:0032587;GO:0008013;GO:0030036;GO:0008283;GO:0090521;GO:0030837;GO:0030336;GO:0046627;GO:2000393;GO:0010977;GO:0035024;GO:1900028;GO:1900025;GO:0090263;GO:0030177;GO:0090303;GO:2000114;GO:0035023	cytoplasm|nucleus|plasma membrane|ruffle membrane|beta-catenin binding|actin cytoskeleton organization|cell population proliferation|glomerular visceral epithelial cell migration|negative regulation of actin filament polymerization|negative regulation of cell migration|negative regulation of insulin receptor signaling pathway|negative regulation of lamellipodium morphogenesis|negative regulation …
TCONS_00008480	0.143727	-2.7986	0.000124091	0.00178233	Down	3.70395	3.71455	4.18719	0.346717	0.226233	0.662381	gi|296484796|DAA26911.1|TPA: KIAA0172-like [Bos taurus]	0	sp|Q14678|KANK1_HUMAN	0	KN motif and ankyrin repeat domain-containing protein 1	KOG0514	0	Ankyrin repeat protein							GO:0005737;GO:0005634;GO:0005886;GO:0032587;GO:0008013;GO:0030036;GO:0008283;GO:0090521;GO:0030837;GO:0030336;GO:0046627;GO:2000393;GO:0010977;GO:0035024;GO:1900028;GO:1900025;GO:0090263;GO:0030177;GO:0090303;GO:2000114;GO:0035023	cytoplasm|nucleus|plasma membrane|ruffle membrane|beta-catenin binding|actin cytoskeleton organization|cell population proliferation|glomerular visceral epithelial cell migration|negative regulation of actin filament polymerization|negative regulation of cell migration|negative regulation of insulin receptor signaling pathway|negative regulation of lamellipodium morphogenesis|negative regulation …
TCONS_00008576	0.147163	-2.76451	0.000325595	0.00398506	Down	3.84644	3.38304	3.32467	0.66424	0.167139	0.315064	gi|965909315|XP_014946354.1|PREDICTED: T-box transcription factor TBX4 isoform X2 [Ovis aries musimon]	0	sp|Q861Q9|TBX4_CANLF	0	T-box transcription factor TBX4	KOG3585	0	TBX2 and related T-box transcription factors							GO:0005634;GO:0001228;GO:0001102;GO:0000977;GO:0001525;GO:0001708;GO:0030326;GO:0035108;GO:0000122;GO:0045944;GO:0048705	nucleus|DNA-binding transcription activator activity, RNA polymerase II-specific|RNA polymerase II activating transcription factor binding|RNA polymerase II regulatory region sequence-specific DNA binding|angiogenesis|cell fate specification|embryonic limb morphogenesis|limb morphogenesis|negative regulation of transcription by RNA polymerase II|positive regulation of transcription by RNA polymer…
TCONS_00008577	0.157892	-2.66299	0.000230163	0.00298253	Down	1.93173	2.0742	1.94576	0.153702	0.182723	0.359021	gi|803333021|XP_012024618.1|PREDICTED: T-box transcription factor TBX4 isoform X1 [Ovis aries musimon]	0	sp|Q861Q9|TBX4_CANLF	0	T-box transcription factor TBX4	KOG3585	0	TBX2 and related T-box transcription factors							GO:0005634;GO:0001228;GO:0001102;GO:0000977;GO:0001525;GO:0001708;GO:0030326;GO:0035108;GO:0000122;GO:0045944;GO:0048705	nucleus|DNA-binding transcription activator activity, RNA polymerase II-specific|RNA polymerase II activating transcription factor binding|RNA polymerase II regulatory region sequence-specific DNA binding|angiogenesis|cell fate specification|embryonic limb morphogenesis|limb morphogenesis|negative regulation of transcription by RNA polymerase II|positive regulation of transcription by RNA polymer…
TCONS_00008578	0.089366	-3.48413	2.9194e-08	1.1945e-06	Down	12.7121	12.68	13.3956	0.377232	1.29434	0.895371	gi|742209417|XP_010859890.1|PREDICTED: T-box transcription factor TBX4 isoform X1 [Bison bison bison]	0	sp|Q861Q9|TBX4_CANLF	0	T-box transcription factor TBX4	KOG3585	0	TBX2 and related T-box transcription factors							GO:0005634;GO:0001228;GO:0001102;GO:0000977;GO:0001525;GO:0001708;GO:0030326;GO:0035108;GO:0000122;GO:0045944;GO:0048705	nucleus|DNA-binding transcription activator activity, RNA polymerase II-specific|RNA polymerase II activating transcription factor binding|RNA polymerase II regulatory region sequence-specific DNA binding|angiogenesis|cell fate specification|embryonic limb morphogenesis|limb morphogenesis|negative regulation of transcription by RNA polymerase II|positive regulation of transcription by RNA polymer…
TCONS_00008707	0.117043	-3.09489	5.1769e-07	1.54735e-05	Down	23.3604	20.7245	17.5651	0.915007	2.14018	2.28526	gi|667290857|XP_008577672.1|PREDICTED: pleckstrin homology domain-containing family B member 1 isoform X1 [Galeopterus variegatus]	3.09e-126	sp|Q9QYE9|PKHB1_MOUSE	4.1e-116	Pleckstrin homology domain-containing family B member 1										GO:0005737;GO:0016021;GO:0001750;GO:0008022;GO:0042803;GO:0007275;GO:0045595	cytoplasm|integral component of membrane|photoreceptor outer segment|protein C-terminus binding|protein homodimerization activity|multicellular organism development|regulation of cell differentiation
TCONS_00008750	0.108435	-3.2051	6.50517e-06	0.000141437	Down	4.27364	2.40746	2.84618	0.470207	0.169062	0.12867	gi|803304226|XP_012010582.1|PREDICTED: nuclear mitotic apparatus protein 1 isoform X4 [Ovis aries musimon]	0	sp|Q14980|NUMA1_HUMAN	0	Nuclear mitotic apparatus protein 1
TCONS_00008757	0.0898995	-3.47554	9.58568e-08	3.53721e-06	Down	5.45812	5.05997	4.56053	0.124454	0.620075	0.257353	gi|803304226|XP_012010582.1|PREDICTED: nuclear mitotic apparatus protein 1 isoform X4 [Ovis aries musimon]	0	sp|Q14980|NUMA1_HUMAN	0	Nuclear mitotic apparatus protein 1
TCONS_00008767	0.0193565	-5.69104	7.70605e-05	0.00119837	Down	10.0254	4.4519	14.8154	1.12017e-11	7.62502e-09	0.383562	gi|742162916|XP_010847791.1|PREDICTED: folate receptor beta isoform X1 [Bison bison bison]	3.99e-67	sp|P14207|FOLR2_HUMAN	5.31e-36	Folate receptor beta				ko04144	Endocytosis	1	K13649	FOLR	folate receptor	GO:0031362;GO:0009986;GO:0005576;GO:0005886;GO:0008144;GO:0005542;GO:0061714;GO:0051870;GO:0038023;GO:1904447;GO:0046655;GO:0015884;GO:0006954;GO:0008284;GO:0006898;GO:0050758	anchored component of external side of plasma membrane|cell surface|extracellular region|plasma membrane|drug binding|folic acid binding|folic acid receptor activity|methotrexate binding|signaling receptor activity|folate import across plasma membrane|folic acid metabolic process|folic acid transport|inflammatory response|positive regulation of cell population proliferation|receptor-mediated endo…
TCONS_00008804	0.0133481	-6.22722	1.81125e-22	6.44282e-20	Down	70.7748	69.2392	71.1092	0.800555	0.590666	0.691598	gi|1131176814|XP_019830226.1|PREDICTED: mitochondrial uncoupling protein 3 isoform X2 [Bos indicus]	0	sp|O77792|UCP3_BOVIN	0	Mitochondrial uncoupling protein 3	KOG0753	0	Mitochondrial fatty acid anion carrier protein/Uncoupling protein							GO:0016021;GO:0005743;GO:0017077;GO:1990845;GO:0006631;GO:1990542;GO:0009409;GO:0000303	integral component of membrane|mitochondrial inner membrane|oxidative phosphorylation uncoupler activity|adaptive thermogenesis|fatty acid metabolic process|mitochondrial transmembrane transport|response to cold|response to superoxide
TCONS_00008817	0.0120377	-6.37629	0.000163373	0.00223902	Down	3.63882	2.01599	3.47782	0.0699689	4.32021e-17	7.53733e-14	gi|803060475|XP_012031712.1|PREDICTED: EF-hand calcium-binding domain-containing protein 1-like isoform X3 [Ovis aries]	2.94e-18
TCONS_00008854	0.180536	-2.46964	5.77512e-06	0.000127531	Down	4.75342	6.08438	6.05053	0.736903	0.849692	0.676256	gi|803065580|XP_012032567.1|PREDICTED: caldesmon isoform X2 [Ovis aries]	2.63e-97	sp|Q62736|CALD1_RAT	1.32e-94	Non-muscle caldesmon										GO:0005884;GO:0030425;GO:0043197;GO:0030016;GO:0043025;GO:0014069;GO:0003779;GO:0005516;GO:0017022;GO:0051017;GO:0007565;GO:0006936;GO:0032092	actin filament|dendrite|dendritic spine|myofibril|neuronal cell body|postsynaptic density|actin binding|calmodulin binding|myosin binding|actin filament bundle assembly|female pregnancy|muscle contraction|positive regulation of protein binding
TCONS_00008946	0.0970408	-3.36527	0.000933732	0.00943384	Down	2.06756	2.4293	2.22185	0.192305	0.121818	0.173517	gi|1131270368|XP_019814952.1|PREDICTED: ATP-binding cassette sub-family A member 13 [Bos indicus]	0	sp|Q86UQ4|ABCAD_HUMAN	0	ATP-binding cassette sub-family A member 13	KOG0059	0	Lipid exporter ABCA1 and related proteins, ABC superfamily	ko02010	ABC transporters	1	K05647	ABCA13	ATP binding cassette, subfamily A (ABC1), member 13
TCONS_00009025	0.00595839	-7.39086	6.41681e-05	0.00101833	Down	2.82512	0.784116	1.34837	0.0281733	3.20955e-18	9.64666e-22	gi|281352966|EFB28550.1|hypothetical protein PANDA_001918, partial [Ailuropoda melanoleuca]	3.11e-33	sp|Q96PX6|CC85A_HUMAN	2.87e-26	Coiled-coil domain-containing protein 85A	KOG3819	6.76e-27	Uncharacterized conserved proteins (Hepatitis delta antigen-interacting protein A)							GO:0005912	adherens junction
TCONS_00009028	0.00955348	-6.70976	3.66877e-07	1.14331e-05	Down	1.60119	2.10531	2.54816	6.52234e-15	0.0504493	2.35492e-23	gi|281352966|EFB28550.1|hypothetical protein PANDA_001918, partial [Ailuropoda melanoleuca]	8.95e-33	sp|Q96PX6|CC85A_HUMAN	3.79e-26	Coiled-coil domain-containing protein 85A	KOG3819	8.93e-27	Uncharacterized conserved proteins (Hepatitis delta antigen-interacting protein A)							GO:0005912	adherens junction
TCONS_00009035	0.145518	-2.78073	0.000380309	0.00453281	Down	1.61898	2.157	2.32391	0.00876491	0.622717	0.0286965	gi|594094115|XP_006070366.1|PREDICTED: serine/threonine-protein kinase VRK2-like isoform X3 [Bubalus bubalis]	0	sp|Q86Y07|VRK2_HUMAN	0	Serine/threonine-protein kinase VRK2	KOG1164	0	Casein kinase (serine/threonine/tyrosine protein kinase)
TCONS_00009054	0.186803	-2.42041	8.51507e-05	0.0013065	Down	18.7943	21.2792	15.6547	2.77467	2.68509	2.25501	gi|742229978|XP_010828596.1|PREDICTED: short coiled-coil protein isoform X2 [Bison bison bison]	2.03e-75	sp|Q78YZ6|SCOC_MOUSE	8.43e-65	Short coiled-coil protein	KOG3650	1.11e-72	Predicted coiled-coil protein							GO:0005829;GO:0005768;GO:0005794;GO:0000139;GO:0005654;GO:0005802;GO:0016239;GO:0061635	cytosol|endosome|Golgi apparatus|Golgi membrane|nucleoplasm|trans-Golgi network|positive regulation of macroautophagy|regulation of protein complex stability
TCONS_00009067	0.150571	-2.73148	2.12975e-05	0.000397219	Down	2.59849	2.08174	2.69989	0.180412	0.118274	0.523464	gi|742085523|XP_010830467.1|PREDICTED: A-kinase anchor protein 13 isoform X5 [Bison bison bison]	0	sp|Q12802|AKP13_HUMAN	0	A-kinase anchor protein 13	KOG3520	0	Predicted guanine nucleotide exchange factor							GO:0005884;GO:0005938;GO:0005829;GO:0016020;GO:0005634;GO:0048471;GO:0004691;GO:0005078;GO:0046872;GO:0060090;GO:0051018;GO:0017048;GO:0005089;GO:0086023;GO:0071875;GO:0060348;GO:0055007;GO:0061049;GO:0007186;GO:0007507;GO:0051168;GO:0043065;GO:0043123;GO:0043406;GO:0035025;GO:1900169;GO:0060297;GO:0051056	actin filament|cell cortex|cytosol|membrane|nucleus|perinuclear region of cytoplasm|cAMP-dependent protein kinase activity|MAP-kinase scaffold activity|metal ion binding|molecular adaptor activity|protein kinase A binding|Rho GTPase binding|Rho guanyl-nucleotide exchange factor activity|adenylate cyclase-activating adrenergic receptor signaling pathway involved in heart process|adrenergic recepto…
TCONS_00009068	0.187061	-2.41842	0.000496894	0.00566705	Down	1.00687	2.24806	1.74739	0.238654	0.201827	0.25201	gi|742085523|XP_010830467.1|PREDICTED: A-kinase anchor protein 13 isoform X5 [Bison bison bison]	0	sp|Q12802|AKP13_HUMAN	0	A-kinase anchor protein 13	KOG3520	0	Predicted guanine nucleotide exchange factor							GO:0005884;GO:0005938;GO:0005829;GO:0016020;GO:0005634;GO:0048471;GO:0004691;GO:0005078;GO:0046872;GO:0060090;GO:0051018;GO:0017048;GO:0005089;GO:0086023;GO:0071875;GO:0060348;GO:0055007;GO:0061049;GO:0007186;GO:0007507;GO:0051168;GO:0043065;GO:0043123;GO:0043406;GO:0035025;GO:1900169;GO:0060297;GO:0051056	actin filament|cell cortex|cytosol|membrane|nucleus|perinuclear region of cytoplasm|cAMP-dependent protein kinase activity|MAP-kinase scaffold activity|metal ion binding|molecular adaptor activity|protein kinase A binding|Rho GTPase binding|Rho guanyl-nucleotide exchange factor activity|adenylate cyclase-activating adrenergic receptor signaling pathway involved in heart process|adrenergic recepto…
TCONS_00009092	0.199876	-2.32283	1.20415e-05	0.000243196	Down	7.99021	8.10054	10.8557	0.97049	1.68494	1.33434	gi|296478763|DAA20878.1|TPA: KIAA1717 protein-like [Bos taurus]	0	sp|Q8WTS6|SETD7_HUMAN	0	Histone-lysine N-methyltransferase SETD7	KOG1079	0	Transcriptional repressor EZH1	ko04068,ko00310	FoxO signaling pathway|Lysine degradation	2	K11431	SETD7	[histone H3]-lysine4 N-methyltransferase	GO:0005694;GO:0005730;GO:0005654;GO:0003682;GO:0018024;GO:0002039;GO:0016279;GO:0006974;GO:0006325;GO:0070828;GO:0018027;GO:0018026;GO:0045893;GO:0051570;GO:0045471	chromosome|nucleolus|nucleoplasm|chromatin binding|histone-lysine N-methyltransferase activity|p53 binding|protein-lysine N-methyltransferase activity|cellular response to DNA damage stimulus|chromatin organization|heterochromatin organization|peptidyl-lysine dimethylation|peptidyl-lysine monomethylation|positive regulation of transcription, DNA-templated|regulation of histone H3-K9 methylation|r…
TCONS_00009096	0.133345	-2.90676	1.10539e-05	0.000226032	Down	3.16653	3.86839	5.24455	1.13183	0.00309654	0.0863217	gi|803240597|XP_011980401.1|PREDICTED: histone-lysine N-methyltransferase SETD7 isoform X2 [Ovis aries musimon]	0	sp|Q8WTS6|SETD7_HUMAN	0	Histone-lysine N-methyltransferase SETD7	KOG1079	0	Transcriptional repressor EZH1	ko04068,ko00310	FoxO signaling pathway|Lysine degradation	2	K11431	SETD7	[histone H3]-lysine4 N-methyltransferase	GO:0005694;GO:0005730;GO:0005654;GO:0003682;GO:0018024;GO:0002039;GO:0016279;GO:0006974;GO:0006325;GO:0070828;GO:0018027;GO:0018026;GO:0045893;GO:0051570;GO:0045471	chromosome|nucleolus|nucleoplasm|chromatin binding|histone-lysine N-methyltransferase activity|p53 binding|protein-lysine N-methyltransferase activity|cellular response to DNA damage stimulus|chromatin organization|heterochromatin organization|peptidyl-lysine dimethylation|peptidyl-lysine monomethylation|positive regulation of transcription, DNA-templated|regulation of histone H3-K9 methylation|r…
TCONS_00009162	0.182279	-2.45578	3.44858e-06	8.10499e-05	Down	12.3042	13.581	12.8125	1.24649	2.05641	1.92498	gi|803227415|XP_011974009.1|PREDICTED: gliomedin isoform X1 [Ovis aries musimon]	0	sp|Q6ZMI3|GLDN_HUMAN	0	Gliomedin	KOG3545	0	Olfactomedin and related extracellular matrix glycoproteins							GO:0030424;GO:0009986;GO:0005581;GO:0005615;GO:0016021;GO:0005886;GO:0086080;GO:0045162;GO:0032528	axon|cell surface|collagen trimer|extracellular space|integral component of membrane|plasma membrane|protein binding involved in heterotypic cell-cell adhesion|clustering of voltage-gated sodium channels|microvillus organization
TCONS_00009166	0.0511758	-4.2884	2.61074e-05	0.000471773	Down	1.68903	1.76399	1.77275	0.0713702	0.0639213	0.0600501	gi|965839817|XP_014962670.1|PREDICTED: OTU domain-containing protein 7A isoform X2 [Ovis aries musimon]	2.24e-11
TCONS_00009232	0.121516	-3.04078	0.000965925	0.00968722	Down	1.69083	2.3941	2.31695	0.240817	0.312023	0.0264129	gi|426247290|XP_004017419.1|PREDICTED: BRCA1-associated protein [Ovis aries]	0	sp|Q7Z569|BRAP_HUMAN	0	BRCA1-associated protein	KOG0804	0	Cytoplasmic Zn-finger protein BRAP2 (BRCA1 associated protein)	ko04014	Ras signaling pathway	1	K10632	BRAP	BRCA1-associated protein	GO:0005737;GO:0005829;GO:0031965;GO:0000151;GO:0042802;GO:0008139;GO:0003676;GO:0061630;GO:0004842;GO:0008270;GO:0000165;GO:0009968;GO:0016567;GO:0007265	cytoplasm|cytosol|nuclear membrane|ubiquitin ligase complex|identical protein binding|nuclear localization sequence binding|nucleic acid binding|ubiquitin protein ligase activity|ubiquitin-protein transferase activity|zinc ion binding|MAPK cascade|negative regulation of signal transduction|protein ubiquitination|Ras protein signal transduction
TCONS_00009258	0.181691	-2.46044	8.50687e-05	0.00130593	Down	15.9921	16.9413	16.4719	2.38531	2.43668	1.83993	gi|62460416|NP_001014858.1|E3 ubiquitin-protein ligase RNF34 [Bos taurus]	0	sp|Q5E9J6|RNF34_BOVIN	0	E3 ubiquitin-protein ligase RNF34	KOG4275	0	Predicted E3 ubiquitin ligase							GO:0005737;GO:0005829;GO:0012505;GO:0016607;GO:0005634;GO:0005886;GO:0046872;GO:0002039;GO:1901981;GO:0061630;GO:0031625;GO:0006915;GO:0070417;GO:2001271;GO:1902042;GO:1901797;GO:0035872;GO:0043161;GO:0070936;GO:0016567;GO:2000374;GO:0006511	cytoplasm|cytosol|endomembrane system|nuclear speck|nucleus|plasma membrane|metal ion binding|p53 binding|phosphatidylinositol phosphate binding|ubiquitin protein ligase activity|ubiquitin protein ligase binding|apoptotic process|cellular response to cold|negative regulation of cysteine-type endopeptidase activity involved in execution phase of apoptosis|negative regulation of extrinsic apoptotic…
TCONS_00009259	0.181691	-2.46044	8.50687e-05	0.00130593	Down	15.9921	16.9413	16.4719	2.38531	2.43668	1.83993	gi|62460416|NP_001014858.1|E3 ubiquitin-protein ligase RNF34 [Bos taurus]	0	sp|Q5E9J6|RNF34_BOVIN	0	E3 ubiquitin-protein ligase RNF34	KOG4275	0	Predicted E3 ubiquitin ligase							GO:0005737;GO:0005829;GO:0012505;GO:0016607;GO:0005634;GO:0005886;GO:0046872;GO:0002039;GO:1901981;GO:0061630;GO:0031625;GO:0006915;GO:0070417;GO:2001271;GO:1902042;GO:1901797;GO:0035872;GO:0043161;GO:0070936;GO:0016567;GO:2000374;GO:0006511	cytoplasm|cytosol|endomembrane system|nuclear speck|nucleus|plasma membrane|metal ion binding|p53 binding|phosphatidylinositol phosphate binding|ubiquitin protein ligase activity|ubiquitin protein ligase binding|apoptotic process|cellular response to cold|negative regulation of cysteine-type endopeptidase activity involved in execution phase of apoptosis|negative regulation of extrinsic apoptotic…
TCONS_00009260	0.181691	-2.46044	8.50687e-05	0.00130593	Down	15.9921	16.9413	16.4719	2.38531	2.43668	1.83993	gi|62460416|NP_001014858.1|E3 ubiquitin-protein ligase RNF34 [Bos taurus]	0	sp|Q5E9J6|RNF34_BOVIN	0	E3 ubiquitin-protein ligase RNF34	KOG4275	0	Predicted E3 ubiquitin ligase							GO:0005737;GO:0005829;GO:0012505;GO:0016607;GO:0005634;GO:0005886;GO:0046872;GO:0002039;GO:1901981;GO:0061630;GO:0031625;GO:0006915;GO:0070417;GO:2001271;GO:1902042;GO:1901797;GO:0035872;GO:0043161;GO:0070936;GO:0016567;GO:2000374;GO:0006511	cytoplasm|cytosol|endomembrane system|nuclear speck|nucleus|plasma membrane|metal ion binding|p53 binding|phosphatidylinositol phosphate binding|ubiquitin protein ligase activity|ubiquitin protein ligase binding|apoptotic process|cellular response to cold|negative regulation of cysteine-type endopeptidase activity involved in execution phase of apoptosis|negative regulation of extrinsic apoptotic…
TCONS_00009324	0.149137	-2.74529	0.000123419	0.00177649	Down	5.53812	3.85307	2.03821	0.408293	0.659111	0.202648	gi|803210085|XP_011965475.1|PREDICTED: F-box only protein 21 isoform X4 [Ovis aries musimon]	0	sp|Q5R5S1|FBX21_PONAB	0	F-box only protein 21										GO:0003677	DNA binding
TCONS_00009333	0.04391	-4.50931	1.36321e-05	0.000271023	Down	2.04767	1.68066	1.3396	0.0486518	0.0651152	0.0582152	gi|586547132|XP_006908660.1|PREDICTED: serine/threonine-protein kinase TAO3 [Pteropus alecto]	0	sp|Q9H2K8|TAOK3_HUMAN	0	Serine/threonine-protein kinase TAO3	KOG0577	0	Serine/threonine protein kinase	ko04010	MAPK signaling pathway	1	K04429	TAO	thousand and one amino acid protein kinase	GO:0005737;GO:0005634;GO:0005886;GO:0005524;GO:0004709;GO:0004860;GO:0004674;GO:0016740;GO:0000186;GO:0032147;GO:0006974;GO:0006281;GO:0000165;GO:0007095;GO:0046329;GO:0046330;GO:0043507;GO:0032874;GO:0046777;GO:0006468;GO:0023014	cytoplasm|nucleus|plasma membrane|ATP binding|MAP kinase kinase kinase activity|protein kinase inhibitor activity|protein serine/threonine kinase activity|transferase activity|activation of MAPKK activity|activation of protein kinase activity|cellular response to DNA damage stimulus|DNA repair|MAPK cascade|mitotic G2 DNA damage checkpoint|negative regulation of JNK cascade|positive regulation of …
TCONS_00009367	0.00845299	-6.88632	0.000778522	0.00816229	Down	0.675867	2.22105	1.45867	0.00241756	6.00778e-11	0.0366513	gi|556733222|XP_005962261.1|PREDICTED: uncharacterized protein LOC102316054 isoform X1 [Pantholops hodgsonii]	7.99e-33
TCONS_00009455	0.027438	-5.18768	1.11853e-05	0.000228239	Down	1.46536	1.55	1.3227	0.0528375	5.08545e-25	0.0395555	gi|114050967|NP_001040099.1|bitter taste receptor Bota-T2R65A [Bos taurus]	1.65e-19	sp|P11369|LORF2_MOUSE	1.19e-06	LINE-1 retrotransposable element ORF2 protein										GO:0004519;GO:0046872;GO:0003964;GO:0006310	endonuclease activity|metal ion binding|RNA-directed DNA polymerase activity|DNA recombination
TCONS_00009551	0.135421	-2.88447	1.84024e-06	4.69684e-05	Down	5.17851	6.69114	5.5848	0.623933	0.694678	0.431214	gi|1062920553|XP_017912346.1|PREDICTED: acid sphingomyelinase-like phosphodiesterase 3b [Capra hircus]	0	sp|Q92485|ASM3B_HUMAN	0	Acid sphingomyelinase-like phosphodiesterase 3b	KOG3770	0	Acid sphingomyelinase and PHM5 phosphate metabolism protein							GO:0031225;GO:0070062;GO:0005615;GO:0005886;GO:0016798;GO:0008081;GO:0004767;GO:0008270;GO:0006954;GO:0045087;GO:0046466;GO:0050728;GO:0034122;GO:0006685	anchored component of membrane|extracellular exosome|extracellular space|plasma membrane|hydrolase activity, acting on glycosyl bonds|phosphoric diester hydrolase activity|sphingomyelin phosphodiesterase activity|zinc ion binding|inflammatory response|innate immune response|membrane lipid catabolic process|negative regulation of inflammatory response|negative regulation of toll-like receptor sign…
TCONS_00009552	0.104725	-3.25532	1.56615e-05	0.00030613	Down	3.15178	4.89576	4.49198	0.000696702	0.436676	0.532151	gi|803243231|XP_011981694.1|PREDICTED: acid sphingomyelinase-like phosphodiesterase 3b isoform X3 [Ovis aries musimon]	0	sp|Q92485|ASM3B_HUMAN	5.4e-178	Acid sphingomyelinase-like phosphodiesterase 3b	KOG3770	2.11e-176	Acid sphingomyelinase and PHM5 phosphate metabolism protein							GO:0031225;GO:0070062;GO:0005615;GO:0005886;GO:0016798;GO:0008081;GO:0004767;GO:0008270;GO:0006954;GO:0045087;GO:0046466;GO:0050728;GO:0034122;GO:0006685	anchored component of membrane|extracellular exosome|extracellular space|plasma membrane|hydrolase activity, acting on glycosyl bonds|phosphoric diester hydrolase activity|sphingomyelin phosphodiesterase activity|zinc ion binding|inflammatory response|innate immune response|membrane lipid catabolic process|negative regulation of inflammatory response|negative regulation of toll-like receptor sign…
TCONS_00009553	0.171912	-2.54026	0.00071179	0.00757528	Down	2.29326	1.78535	2.08964	0.37876	0.264912	0.141492	gi|803243233|XP_011981695.1|PREDICTED: acid sphingomyelinase-like phosphodiesterase 3b isoform X4 [Ovis aries musimon]	6.18e-166	sp|Q92485|ASM3B_HUMAN	8.88e-139	Acid sphingomyelinase-like phosphodiesterase 3b	KOG3770	3.88e-137	Acid sphingomyelinase and PHM5 phosphate metabolism protein							GO:0031225;GO:0070062;GO:0005615;GO:0005886;GO:0016798;GO:0008081;GO:0004767;GO:0008270;GO:0006954;GO:0045087;GO:0046466;GO:0050728;GO:0034122;GO:0006685	anchored component of membrane|extracellular exosome|extracellular space|plasma membrane|hydrolase activity, acting on glycosyl bonds|phosphoric diester hydrolase activity|sphingomyelin phosphodiesterase activity|zinc ion binding|inflammatory response|innate immune response|membrane lipid catabolic process|negative regulation of inflammatory response|negative regulation of toll-like receptor sign…
TCONS_00009650	0.0668755	-3.90238	1.04294e-08	4.72242e-07	Down	2.46639	2.60647	2.87977	0.0860601	0.189608	0.117757	gi|803294477|XP_012006886.1|PREDICTED: sickle tail protein homolog isoform X15 [Ovis aries musimon]	0	sp|Q5T5P2|SKT_HUMAN	0	Sickle tail protein homolog										GO:0005737;GO:0048706	cytoplasm|embryonic skeletal system development
TCONS_00009651	0.085573	-3.5467	1.82729e-05	0.000347815	Down	1.5104	1.84014	3.12882	0.359177	0.00698513	0.0509735	gi|803294435|XP_012006865.1|PREDICTED: sickle tail protein homolog isoform X5 [Ovis aries musimon]	0	sp|Q5T5P2|SKT_HUMAN	0	Sickle tail protein homolog										GO:0005737;GO:0048706	cytoplasm|embryonic skeletal system development
TCONS_00009661	0.113522	-3.13896	0.000256329	0.00326165	Down	4.18243	3.1693	4.50239	0.0539589	0.633104	0.328644	gi|940745443|XP_014315497.1|PREDICTED: uncharacterized protein LOC106697962 [Myotis lucifugus]	2.35e-26	sp|P11369|LORF2_MOUSE	1.31e-11	LINE-1 retrotransposable element ORF2 protein										GO:0004519;GO:0046872;GO:0003964;GO:0006310	endonuclease activity|metal ion binding|RNA-directed DNA polymerase activity|DNA recombination
TCONS_00009662	0.0632149	-3.98359	6.81195e-12	5.59174e-10	Down	7.33618	6.34352	9.12339	0.622569	2.45754e-05	0.444989	gi|667330352|XP_008591207.1|PREDICTED: plexin domain-containing protein 2-like [Galeopterus variegatus]	8.08e-16	sp|Q6DE92|PXDC2_XENLA	2.16e-14	Plexin domain-containing protein 2	KOG3848	5.92e-15	Extracellular protein TEM7, contains PSI domain (tumor endothelial marker in humans)							GO:0016021	integral component of membrane
TCONS_00009663	0.169245	-2.56282	7.51621e-06	0.000160503	Down	35.4525	38.5902	38.7938	4.95004	4.45949	4.74765	gi|594069617|XP_006058710.1|PREDICTED: LIM zinc-binding domain-containing Nebulette isoform X5 [Bubalus bubalis]	0	sp|Q9DC07|LNEBL_MOUSE	8.88e-178	LIM zinc-binding domain-containing Nebulette	KOG1702	1.35e-101	Nebulin repeat protein							GO:0030018;GO:0051015;GO:0046872;GO:0071691;GO:0048747	Z disc|actin filament binding|metal ion binding|cardiac muscle thin filament assembly|muscle fiber development
TCONS_00009704	0.104886	-3.2531	3.79371e-05	0.000648165	Down	6.64687	5.80321	6.69885	8.98899e-07	0.260412	1.22865	gi|742156350|XP_010845917.1|PREDICTED: ras GTPase-activating-like protein IQGAP2 [Bison bison bison]	0	sp|Q13576|IQGA2_HUMAN	0	Ras GTPase-activating-like protein IQGAP2	KOG2128	0	Ras GTPase-activating protein family - IQGAP	ko04810	Regulation of actin cytoskeleton	1	K05767	IQGAP2_3	Ras GTPase-activating-like protein IQGAP2/3	GO:0015629;GO:0009986;GO:0005737;GO:0005829;GO:0070062;GO:0030175;GO:0030027;GO:0005874;GO:0005902;GO:0005886;GO:0030667;GO:0003779;GO:0051015;GO:0071933;GO:0005516;GO:0005095;GO:0005547;GO:0048365;GO:0017048;GO:0034314;GO:0043312;GO:0007165;GO:0070493	actin cytoskeleton|cell surface|cytoplasm|cytosol|extracellular exosome|filopodium|lamellipodium|microtubule|microvillus|plasma membrane|secretory granule membrane|actin binding|actin filament binding|Arp2/3 complex binding|calmodulin binding|GTPase inhibitor activity|phosphatidylinositol-3,4,5-trisphosphate binding|Rac GTPase binding|Rho GTPase binding|Arp2/3 complex-mediated actin nucleation|ne…
TCONS_00009708	0.183931	-2.44277	1.60098e-05	0.000311701	Down	13.756	14.8802	14.1785	1.32466	2.71471	1.79774	gi|296483762|DAA25877.1|TPA: proteinase-activated receptor 1 precursor [Bos taurus]	0	sp|A7YY44|PAR1_BOVIN	0	Proteinase-activated receptor 1				ko04810,ko04015,ko04020,ko04024,ko04072,ko04080,ko04151	Regulation of actin cytoskeleton|Rap1 signaling pathway|Calcium signaling pathway|cAMP signaling pathway|Phospholipase D signaling pathway|Neuroactive ligand-receptor interaction|PI3K-Akt signaling pathway	7	K03914	F2R, PAR1	coagulation factor II (thrombin) receptor	GO:0005901;GO:0005623;GO:0005887;GO:0031594;GO:0005886;GO:0031094;GO:0045211;GO:0004930;GO:0001965;GO:0031681;GO:0015057;GO:0006919;GO:0000186;GO:0002248;GO:0007529;GO:0007186;GO:0048873;GO:0006954;GO:0008285;GO:0003105;GO:0043524;GO:1900134;GO:0030168;GO:0030194;GO:0051928;GO:0030335;GO:0008284;GO:0032967;GO:0043280;GO:0007204;GO:0051482;GO:0070374;GO:0043123;GO:2000778;GO:2000484;GO:0043410;GO:…	caveola|cell|integral component of plasma membrane|neuromuscular junction|plasma membrane|platelet dense tubular network|postsynaptic membrane|G protein-coupled receptor activity|G-protein alpha-subunit binding|G-protein beta-subunit binding|thrombin-activated receptor activity|activation of cysteine-type endopeptidase activity involved in apoptotic process|activation of MAPKK activity|connective…
TCONS_00009754	0.0419644	-4.57469	9.67668e-07	2.68688e-05	Down	2.97091	2.74275	3.17589	0.0561615	0.101142	0.112183	gi|803307335|XP_012012076.1|PREDICTED: zinc finger BED domain-containing protein 3 [Ovis aries musimon]	2.4e-52	sp|Q96IU2|ZBED3_HUMAN	1.61e-30	Zinc finger BED domain-containing protein 3										GO:0005829;GO:0016020;GO:0000790;GO:0003677;GO:0000981;GO:0046872;GO:0001933;GO:0090263;GO:0045944;GO:0050821;GO:0016055	cytosol|membrane|nuclear chromatin|DNA binding|DNA-binding transcription factor activity, RNA polymerase II-specific|metal ion binding|negative regulation of protein phosphorylation|positive regulation of canonical Wnt signaling pathway|positive regulation of transcription by RNA polymerase II|protein stabilization|Wnt signaling pathway
TCONS_00009838	0.010474	-6.57704	1.72891e-06	4.44719e-05	Down	5.80708	5.95278	7.35218	0.0692813	0	0.0988422
TCONS_00009849	0.0509339	-4.29523	4.47219e-05	0.000749214	Down	1.83744	1.54763	1.66138	0.0757473	0.0693887	0.0378781	gi|594086250|XP_006066637.1|PREDICTED: protein-arginine deiminase type-2 isoform X2 [Bubalus bubalis]	0	sp|P20717|PADI2_RAT	0	Protein-arginine deiminase type-2										GO:0005737;GO:0005634;GO:0005509;GO:0042803;GO:0004668;GO:0036414;GO:0018101	cytoplasm|nucleus|calcium ion binding|protein homodimerization activity|protein-arginine deiminase activity|histone citrullination|protein citrullination
TCONS_00009931	0.156046	-2.67996	0.000390093	0.00464069	Down	2.0179	2.20507	3.01783	0.135197	0.204569	0.493665	gi|1121809935|XP_019508688.1|PREDICTED: ephrin-A5 isoform X5 [Hipposideros armiger]	2.35e-130	sp|P52803|EFNA5_HUMAN	5.83e-119	Ephrin-A5	KOG3858	1.37e-119	Ephrin, ligand for Eph receptor tyrosine kinase	ko04010,ko04014,ko04015,ko04151	MAPK signaling pathway|Ras signaling pathway|Rap1 signaling pathway|PI3K-Akt signaling pathway	4	K05462	EFNA	ephrin-A	GO:0005912;GO:0031362;GO:0005604;GO:0005901;GO:0098982;GO:0005886;GO:0045499;GO:0046875;GO:0005168;GO:0005169;GO:0005170;GO:0030297;GO:0007411;GO:0071372;GO:1904322;GO:0048668;GO:0048013;GO:1900025;GO:0007399;GO:0048672;GO:0050731;GO:0001934;GO:0051965;GO:0032956;GO:0022604;GO:0022407;GO:0051893;GO:0043087;GO:0061178;GO:0070507;GO:0031290;GO:0099560	adherens junction|anchored component of external side of plasma membrane|basement membrane|caveola|GABA-ergic synapse|plasma membrane|chemorepellent activity|ephrin receptor binding|neurotrophin TRKA receptor binding|neurotrophin TRKB receptor binding|neurotrophin TRKC receptor binding|transmembrane receptor protein tyrosine kinase activator activity|axon guidance|cellular response to follicle-st…
TCONS_00009946	0.14115	-2.8247	1.09945e-07	3.99731e-06	Down	49.318	50.9991	51.5329	5.68028	4.63378	5.57794	gi|84000291|NP_001033247.1|myeloid leukemia factor 1 [Bos taurus]	3.67e-177	sp|Q32KY3|MLF1_BOVIN	6.32e-178	Myeloid leukemia factor 1	KOG4049	9.12e-139	Proliferation-related protein MLF							GO:0036064;GO:0005929;GO:0005737;GO:0005634;GO:0003677;GO:0007050;GO:0002318;GO:0006355;GO:0006351	ciliary basal body|cilium|cytoplasm|nucleus|DNA binding|cell cycle arrest|myeloid progenitor cell differentiation|regulation of transcription, DNA-templated|transcription, DNA-templated
TCONS_00010018	0.128283	-2.9626	0.000346727	0.00419686	Down	1.72664	2.64672	1.96791	0.146842	0.224882	0.236004	gi|4239700|CAA10770.1|reverse transcriptase-like [Bos taurus]	6.53e-29
TCONS_00010087	0.0680116	-3.87808	2.36316e-05	0.00043298	Down	3.02861	3.26124	2.4427	0.213099	0.158102	0.0777416	gi|545533272|XP_005632436.1|PREDICTED: BTB/POZ domain-containing protein KCTD6 isoform X1 [Canis lupus familiaris]	1.68e-176	sp|Q8NC69|KCTD6_HUMAN	6.31e-157	BTB/POZ domain-containing protein KCTD6	KOG2723	1.09e-149	Uncharacterized conserved protein, contains BTB/POZ domain							GO:0005829;GO:0031430;GO:0030506;GO:0097602;GO:0042802;GO:0045879;GO:0043687;GO:0051260;GO:0016567;GO:0040008;GO:0033146;GO:0006511	cytosol|M band|ankyrin binding|cullin family protein binding|identical protein binding|negative regulation of smoothened signaling pathway|post-translational protein modification|protein homooligomerization|protein ubiquitination|regulation of growth|regulation of intracellular estrogen receptor signaling pathway|ubiquitin-dependent protein catabolic process
TCONS_00010111	0.228752	-2.12814	0.00059345	0.00655802	Down	4.92086	5.15305	4.98008	0.768174	0.891979	0.889634	gi|803243158|XP_011981659.1|PREDICTED: coiled-coil domain-containing protein 66 isoform X1 [Ovis aries musimon]	0	sp|Q5RBD6|CCD66_PONAB	0	Coiled-coil domain-containing protein 66										GO:0034451;GO:0005813;GO:0036064;GO:0005929;GO:0005737;GO:0005874;GO:0001917;GO:0001750;GO:0008017;GO:0042803;GO:0060271;GO:0001578;GO:1903564;GO:0001895;GO:0046548	centriolar satellite|centrosome|ciliary basal body|cilium|cytoplasm|microtubule|photoreceptor inner segment|photoreceptor outer segment|microtubule binding|protein homodimerization activity|cilium assembly|microtubule bundle formation|regulation of protein localization to cilium|retina homeostasis|retinal rod cell development
TCONS_00010146	0.230408	-2.11774	0.000439738	0.00512474	Down	8.31304	9.17114	7.73735	2.18844	2.13021	0.00895354	gi|440895735|ELR47856.1|Testis-specific Y-encoded-like protein 4, partial [Bos mutus]	0	sp|Q9UJ04|TSYL4_HUMAN	0	Testis-specific Y-encoded-like protein 4	KOG1508	0	DNA replication factor/protein phosphatase inhibitor SET/SPR-2							GO:0005634;GO:0006334	nucleus|nucleosome assembly
TCONS_00010226	0.189493	-2.39978	2.70127e-05	0.000486351	Down	6.95018	6.28397	7.43962	0.97831	0.826163	1.09638	gi|1062983602|XP_017908344.1|PREDICTED: uncharacterized protein LOC108636664, partial [Capra hircus]	9.3e-106	sp|A0A1B0GVQ0|SPAR_HUMAN	3.04e-23	Small regulatory polypeptide of amino acid response	KOG1075	1.57e-14	FOG: Reverse transcriptase							GO:1905103;GO:0031902;GO:0071230;GO:1904262;GO:0043416	integral component of lysosomal membrane|late endosome membrane|cellular response to amino acid stimulus|negative regulation of TORC1 signaling|regulation of skeletal muscle tissue regeneration
TCONS_00010282	0.239067	-2.06451	8.64922e-05	0.00132162	Down	17.5987	17.0808	14.7232	2.9482	3.2252	2.59854	gi|742236669|XP_010830061.1|PREDICTED: striatin-interacting protein 2 [Bison bison bison]	0	sp|Q9ULQ0|STRP2_HUMAN	0	Striatin-interacting protein 2	KOG3680	0	Uncharacterized conserved protein							GO:0005737;GO:0005829;GO:0016477;GO:0007010;GO:0008360	cytoplasm|cytosol|cell migration|cytoskeleton organization|regulation of cell shape
TCONS_00010283	0.21919	-2.18975	0.000128906	0.00183679	Down	6.4253	6.87858	7.73507	1.74907	0.492882	1.18154	gi|742236669|XP_010830061.1|PREDICTED: striatin-interacting protein 2 [Bison bison bison]	0	sp|Q9ULQ0|STRP2_HUMAN	0	Striatin-interacting protein 2	KOG3680	0	Uncharacterized conserved protein							GO:0005737;GO:0005829;GO:0016477;GO:0007010;GO:0008360	cytoplasm|cytosol|cell migration|cytoskeleton organization|regulation of cell shape
TCONS_00010309	0.210341	-2.2492	7.10102e-05	0.00111608	Down	19.7556	21.6729	19.8351	5.30196	3.36786	0.91106	gi|431911714|ELK13862.1|Protein FAM40B [Pteropus alecto]	1.56e-47	sp|Q9ULQ0|STRP2_HUMAN	4.56e-45	Striatin-interacting protein 2	KOG3680	1.07e-45	Uncharacterized conserved protein							GO:0005737;GO:0005829;GO:0016477;GO:0007010;GO:0008360	cytoplasm|cytosol|cell migration|cytoskeleton organization|regulation of cell shape
TCONS_00010368	0.176578	-2.50162	0.000988839	0.0098644	Down	2.49866	2.70083	3.1652	0.102026	0.23982	0.7503	gi|965845044|XP_014962972.1|PREDICTED: sorbin and SH3 domain-containing protein 1 isoform X32 [Ovis aries musimon]	0	sp|Q9BX66|SRBS1_HUMAN	0	Sorbin and SH3 domain-containing protein 1	KOG4225	0	Sorbin and SH3 domain-containing protein	ko04520	Adherens junction	1	K06086	SORBS1, SH3D5, PONSIN, CAP	sorbin and SH3 domain containing protein 1	GO:0005913;GO:0005924;GO:0005813;GO:0005829;GO:0005925;GO:0045121;GO:0016363;GO:0005634;GO:0005886;GO:0001725;GO:0005915;GO:0003779;GO:0008092;GO:0005158;GO:0005070;GO:0007160;GO:0032869;GO:0048041;GO:0008286;GO:0006936;GO:0046326;GO:0045725;GO:0046628;GO:0046889;GO:1903078;GO:0043149	cell-cell adherens junction|cell-substrate adherens junction|centrosome|cytosol|focal adhesion|membrane raft|nuclear matrix|nucleus|plasma membrane|stress fiber|zonula adherens|actin binding|cytoskeletal protein binding|insulin receptor binding|SH3/SH2 adaptor activity|cell-matrix adhesion|cellular response to insulin stimulus|focal adhesion assembly|insulin receptor signaling pathway|muscle cont…
TCONS_00010371	0.221726	-2.17315	0.000379687	0.0045278	Down	6.1836	5.97369	5.61658	1.23423	0.830767	0.855654	gi|965845090|XP_014962984.1|PREDICTED: sorbin and SH3 domain-containing protein 1 isoform X44 [Ovis aries musimon]	0	sp|Q9BX66|SRBS1_HUMAN	0	Sorbin and SH3 domain-containing protein 1	KOG4225	0	Sorbin and SH3 domain-containing protein	ko04520	Adherens junction	1	K06086	SORBS1, SH3D5, PONSIN, CAP	sorbin and SH3 domain containing protein 1	GO:0005913;GO:0005924;GO:0005813;GO:0005829;GO:0005925;GO:0045121;GO:0016363;GO:0005634;GO:0005886;GO:0001725;GO:0005915;GO:0003779;GO:0008092;GO:0005158;GO:0005070;GO:0007160;GO:0032869;GO:0048041;GO:0008286;GO:0006936;GO:0046326;GO:0045725;GO:0046628;GO:0046889;GO:1903078;GO:0043149	cell-cell adherens junction|cell-substrate adherens junction|centrosome|cytosol|focal adhesion|membrane raft|nuclear matrix|nucleus|plasma membrane|stress fiber|zonula adherens|actin binding|cytoskeletal protein binding|insulin receptor binding|SH3/SH2 adaptor activity|cell-matrix adhesion|cellular response to insulin stimulus|focal adhesion assembly|insulin receptor signaling pathway|muscle cont…
TCONS_00010416	0.101203	-3.30467	0.000800333	0.00835546	Down	3.62374	3.56811	3.17524	0.225686	0.322024	0.224408	gi|594074817|XP_006061195.1|PREDICTED: pyridine nucleotide-disulfide oxidoreductase domain-containing protein 2 [Bubalus bubalis]	0	sp|Q3MHH6|PYRD2_BOVIN	0	Pyridine nucleotide-disulfide oxidoreductase domain-containing protein 2	KOG4254	0	Phytoene desaturase							GO:0016491	oxidoreductase activity
TCONS_00010457	0.0784624	-3.67186	4.77069e-05	0.000790126	Down	2.24899	2.62888	2.07439	0.171726	0.0768575	0.155595	gi|148645276|ABR01162.1|endonuclease/reverse transcriptase [Sus scrofa]	1.74e-43	sp|O00370|LORF2_HUMAN	1.09e-33	LINE-1 retrotransposable element ORF2 protein										GO:0046872;GO:0003964;GO:0009036;GO:0006310;GO:0090305;GO:0032199;GO:0032197	metal ion binding|RNA-directed DNA polymerase activity|type II site-specific deoxyribonuclease activity|DNA recombination|nucleic acid phosphodiester bond hydrolysis|reverse transcription involved in RNA-mediated transposition|transposition, RNA-mediated
TCONS_00010469	0.0321451	-4.95926	1.24597e-06	3.36266e-05	Down	1.66633	2.086	2.62061	0.0411641	0.0551553	0.0637268	gi|803318588|XP_012017524.1|PREDICTED: afadin isoform X19 [Ovis aries musimon]	0	sp|Q9QZQ1|AFAD_MOUSE	0	Afadin	KOG1892	0	Actin filament-binding protein Afadin	ko04520,ko04530,ko04014,ko04015,ko04024	Adherens junction|Tight junction|Ras signaling pathway|Rap1 signaling pathway|cAMP signaling pathway	5	K05702	AF6, MLLT4	afadin	GO:0005912;GO:0043296;GO:0045177;GO:0030424;GO:0030054;GO:0005913;GO:0044291;GO:0005911;GO:0005737;GO:0005829;GO:0016607;GO:0005654;GO:0005886;GO:0046930;GO:0036477;GO:0070160;GO:0051015;GO:0050839;GO:0030274;GO:0017016;GO:0034334;GO:0070830;GO:0048854;GO:0044331;GO:0021987;GO:0140059;GO:0090557;GO:0061951;GO:0048872;GO:0030336;GO:0060563;GO:0046931;GO:0022409;GO:2000049;GO:1903861;GO:0050775;GO:…	adherens junction|apical junction complex|apical part of cell|axon|cell junction|cell-cell adherens junction|cell-cell contact zone|cell-cell junction|cytoplasm|cytosol|nuclear speck|nucleoplasm|plasma membrane|pore complex|somatodendritic compartment|tight junction|actin filament binding|cell adhesion molecule binding|LIM domain binding|Ras GTPase binding|adherens junction maintenance|bicellular…
TCONS_00010470	0.121051	-3.04632	2.08588e-06	5.24511e-05	Down	8.85274	5.79797	8.8625	0.726863	0.348724	1.02801	gi|803318588|XP_012017524.1|PREDICTED: afadin isoform X19 [Ovis aries musimon]	0	sp|O35889|AFAD_RAT	0	Afadin	KOG1892	0	Actin filament-binding protein Afadin	ko04520,ko04530,ko04014,ko04015,ko04024	Adherens junction|Tight junction|Ras signaling pathway|Rap1 signaling pathway|cAMP signaling pathway	5	K05702	AF6, MLLT4	afadin	GO:0030424;GO:0005913;GO:0005829;GO:0036477;GO:0050839;GO:0030274;GO:0007155;GO:0140059;GO:1903861;GO:0050775;GO:0061003;GO:0061885;GO:0032880;GO:0007165	axon|cell-cell adherens junction|cytosol|somatodendritic compartment|cell adhesion molecule binding|LIM domain binding|cell adhesion|dendrite arborization|positive regulation of dendrite extension|positive regulation of dendrite morphogenesis|positive regulation of dendritic spine morphogenesis|positive regulation of mini excitatory postsynaptic potential|regulation of protein localization|signal…
TCONS_00010472	0.201428	-2.31166	6.52575e-05	0.00103313	Down	6.8881	7.19049	6.34011	0.771912	1.13833	1.13745	gi|803318588|XP_012017524.1|PREDICTED: afadin isoform X19 [Ovis aries musimon]	0	sp|Q9QZQ1|AFAD_MOUSE	0	Afadin	KOG1892	0	Actin filament-binding protein Afadin	ko04520,ko04530,ko04014,ko04015,ko04024	Adherens junction|Tight junction|Ras signaling pathway|Rap1 signaling pathway|cAMP signaling pathway	5	K05702	AF6, MLLT4	afadin	GO:0005912;GO:0043296;GO:0045177;GO:0030424;GO:0030054;GO:0005913;GO:0044291;GO:0005911;GO:0005737;GO:0005829;GO:0016607;GO:0005654;GO:0005886;GO:0046930;GO:0036477;GO:0070160;GO:0051015;GO:0050839;GO:0030274;GO:0017016;GO:0034334;GO:0070830;GO:0048854;GO:0044331;GO:0021987;GO:0140059;GO:0090557;GO:0061951;GO:0048872;GO:0030336;GO:0060563;GO:0046931;GO:0022409;GO:2000049;GO:1903861;GO:0050775;GO:…	adherens junction|apical junction complex|apical part of cell|axon|cell junction|cell-cell adherens junction|cell-cell contact zone|cell-cell junction|cytoplasm|cytosol|nuclear speck|nucleoplasm|plasma membrane|pore complex|somatodendritic compartment|tight junction|actin filament binding|cell adhesion molecule binding|LIM domain binding|Ras GTPase binding|adherens junction maintenance|bicellular…
TCONS_00010474	0.045774	-4.44933	8.59088e-08	3.19701e-06	Down	7.86221	6.87993	7.13431	0.290203	0.347044	0.118035	gi|982935666|XP_015328426.1|PREDICTED: kinesin-like protein KIF25 [Bos taurus]	1.28e-95	sp|Q4R918|KIF25_MACFA	1.07e-45	Kinesin-like protein KIF25	KOG0239	5.95e-43	Kinesin (KAR3 subfamily)							GO:0005623;GO:0005813;GO:0005737;GO:0005874;GO:0005524;GO:0008569;GO:0008017;GO:0051294;GO:0007018;GO:0046603;GO:0051647;GO:0051289	cell|centrosome|cytoplasm|microtubule|ATP binding|ATP-dependent microtubule motor activity, minus-end-directed|microtubule binding|establishment of spindle orientation|microtubule-based movement|negative regulation of mitotic centrosome separation|nucleus localization|protein homotetramerization
TCONS_00010475	0.00230486	-8.7611	8.24486e-10	4.78032e-08	Down	5.40574	8.81913	5.09353	0.010496	0	0.0376809	gi|440900987|ELR52004.1|Kinesin-like protein KIF25, partial [Bos mutus]	2.39e-133	sp|Q4R918|KIF25_MACFA	3.44e-74	Kinesin-like protein KIF25	KOG0239	4e-72	Kinesin (KAR3 subfamily)							GO:0005623;GO:0005813;GO:0005737;GO:0005874;GO:0005524;GO:0008569;GO:0008017;GO:0051294;GO:0007018;GO:0046603;GO:0051647;GO:0051289	cell|centrosome|cytoplasm|microtubule|ATP binding|ATP-dependent microtubule motor activity, minus-end-directed|microtubule binding|establishment of spindle orientation|microtubule-based movement|negative regulation of mitotic centrosome separation|nucleus localization|protein homotetramerization
TCONS_00010476	0.0736728	-3.76272	0.000849281	0.00878057	Down	5.88758	3.0257	4.65176	9.66317e-18	0.0462889	0.703779	gi|742082398|XP_010857065.1|PREDICTED: kinesin-like protein KIF25 [Bison bison bison]	3.45e-87	sp|Q4R918|KIF25_MACFA	6.88e-48	Kinesin-like protein KIF25	KOG0239	7.24e-45	Kinesin (KAR3 subfamily)							GO:0005623;GO:0005813;GO:0005737;GO:0005874;GO:0005524;GO:0008569;GO:0008017;GO:0051294;GO:0007018;GO:0046603;GO:0051647;GO:0051289	cell|centrosome|cytoplasm|microtubule|ATP binding|ATP-dependent microtubule motor activity, minus-end-directed|microtubule binding|establishment of spindle orientation|microtubule-based movement|negative regulation of mitotic centrosome separation|nucleus localization|protein homotetramerization
TCONS_00010479	0.0242712	-5.36461	8.08254e-09	3.76778e-07	Down	12.1452	12.5929	14.2147	0.325941	0.225866	0.159893	gi|432114967|ELK36610.1|Variant surface antigen E [Myotis davidii]	4.39e-24
TCONS_00010489	0.0708394	-3.8193	4.76292e-05	0.00078917	Down	0.829392	1.04543	0.826071	0.0340879	0.0425879	0.0651376	gi|594106318|XP_006076089.1|PREDICTED: constitutive coactivator of peroxisome proliferator-activated receptor gamma isoform X4 [Bubalus bubalis]	0	sp|A6QNT4|F120B_BOVIN	0	Constitutive coactivator of peroxisome proliferator-activated receptor gamma										GO:0005634;GO:0045444;GO:0035357	nucleus|fat cell differentiation|peroxisome proliferator activated receptor signaling pathway
TCONS_00010536	0.141727	-2.81882	0.000968836	0.00970238	Down	0.451195	2.25162	1.82024	0.0193419	0.0212159	0.429843	gi|139948281|NP_001077220.1|synaptopodin-2 [Bos taurus]	0	sp|D4A702|SYNP2_RAT	0	Synaptopodin-2										GO:0015629;GO:0005829;GO:0005925;GO:0005634;GO:0001725;GO:0030018;GO:0071889;GO:0003779;GO:0031005;GO:0051371;GO:0030674;GO:0000045;GO:0061684;GO:0032233	actin cytoskeleton|cytosol|focal adhesion|nucleus|stress fiber|Z disc|14-3-3 protein binding|actin binding|filamin binding|muscle alpha-actinin binding|protein binding, bridging|autophagosome assembly|chaperone-mediated autophagy|positive regulation of actin filament bundle assembly
TCONS_00010537	0.144029	-2.79557	0.000328357	0.00401265	Down	3.17131	1.72267	2.24515	0.359807	0.4058	1.24208e-06	gi|742083913|XP_010861647.1|PREDICTED: synaptopodin-2 [Bison bison bison]	0	sp|D4A702|SYNP2_RAT	0	Synaptopodin-2										GO:0015629;GO:0005829;GO:0005925;GO:0005634;GO:0001725;GO:0030018;GO:0071889;GO:0003779;GO:0031005;GO:0051371;GO:0030674;GO:0000045;GO:0061684;GO:0032233	actin cytoskeleton|cytosol|focal adhesion|nucleus|stress fiber|Z disc|14-3-3 protein binding|actin binding|filamin binding|muscle alpha-actinin binding|protein binding, bridging|autophagosome assembly|chaperone-mediated autophagy|positive regulation of actin filament bundle assembly
TCONS_00010541	0.113885	-3.13434	1.75064e-08	7.53787e-07	Down	16.4112	20.0247	18.7083	2.52565	2.0617	0.0913498	gi|528760921|EPY80580.1|cGMP-specific 3,5-cyclic phosphodiesterase [Camelus ferus]	6.88e-06	sp|O77746|PDE5A_CANLF	1.99e-06	cGMP-specific 3',5'-cyclic phosphodiesterase	KOG3689	6.06e-06	Cyclic nucleotide phosphodiesterase							GO:0005829;GO:0047555;GO:0030553;GO:0046872;GO:0046069;GO:0007165	cytosol|3',5'-cyclic-GMP phosphodiesterase activity|cGMP binding|metal ion binding|cGMP catabolic process|signal transduction
TCONS_00010542	0.0211419	-5.56375	1.0699e-05	0.000220021	Down	2.00943	2.27683	2.19549	0.0516942	0.054423	0	gi|1131282163|XP_019817830.1|PREDICTED: neurotrypsin [Bos indicus]	0	sp|O08762|NETR_MOUSE	0	Neurotrypsin										GO:0030424;GO:0031410;GO:0030425;GO:0005886;GO:0045202;GO:0043083;GO:0043195;GO:0008233;GO:0005044;GO:0004252;GO:0006887;GO:0006508;GO:0031638	axon|cytoplasmic vesicle|dendrite|plasma membrane|synapse|synaptic cleft|terminal bouton|peptidase activity|scavenger receptor activity|serine-type endopeptidase activity|exocytosis|proteolysis|zymogen activation
TCONS_00010549	0.239311	-2.06304	0.000131267	0.0018637	Down	11.302	9.80158	8.82479	2.72394	2.21823	0.388647	gi|926693381|XP_013819907.1|PREDICTED: cGMP-specific 3',5'-cyclic phosphodiesterase isoform X2 [Capra hircus]	0	sp|Q28156|PDE5A_BOVIN	0	cGMP-specific 3',5'-cyclic phosphodiesterase	KOG3689	0	Cyclic nucleotide phosphodiesterase	ko04022,ko00230	cGMP-PKG signaling pathway|Purine metabolism	2	K13762	PDE5	cGMP-specific 3',5'-cyclic phosphodiesterase	GO:0047555;GO:0030553;GO:0004112;GO:0046872;GO:0046069;GO:0055118;GO:0042130;GO:0010613;GO:0043406;GO:0060282;GO:0010749;GO:0055119;GO:0007165	3',5'-cyclic-GMP phosphodiesterase activity|cGMP binding|cyclic-nucleotide phosphodiesterase activity|metal ion binding|cGMP catabolic process|negative regulation of cardiac muscle contraction|negative regulation of T cell proliferation|positive regulation of cardiac muscle hypertrophy|positive regulation of MAP kinase activity|positive regulation of oocyte development|regulation of nitric oxide …
TCONS_00010550	0.119905	-3.06003	7.10345e-05	0.00111608	Down	2.04127	2.61427	2.13907	0.0298356	0.232581	0.338808	gi|926693381|XP_013819907.1|PREDICTED: cGMP-specific 3',5'-cyclic phosphodiesterase isoform X2 [Capra hircus]	0	sp|Q28156|PDE5A_BOVIN	0	cGMP-specific 3',5'-cyclic phosphodiesterase	KOG3689	0	Cyclic nucleotide phosphodiesterase	ko04022,ko00230	cGMP-PKG signaling pathway|Purine metabolism	2	K13762	PDE5	cGMP-specific 3',5'-cyclic phosphodiesterase	GO:0047555;GO:0030553;GO:0004112;GO:0046872;GO:0046069;GO:0055118;GO:0042130;GO:0010613;GO:0043406;GO:0060282;GO:0010749;GO:0055119;GO:0007165	3',5'-cyclic-GMP phosphodiesterase activity|cGMP binding|cyclic-nucleotide phosphodiesterase activity|metal ion binding|cGMP catabolic process|negative regulation of cardiac muscle contraction|negative regulation of T cell proliferation|positive regulation of cardiac muscle hypertrophy|positive regulation of MAP kinase activity|positive regulation of oocyte development|regulation of nitric oxide …
TCONS_00010583	0.0839001	-3.57518	1.95235e-05	0.000368836	Down	2.37735	2.13044	2.19846	0.126428	0.097443	0.190474	gi|1062954561|XP_017902564.1|PREDICTED: oxysterol-binding protein-related protein 3 isoform X2 [Capra hircus]	0	sp|Q9H4L5|OSBL3_HUMAN	0	Oxysterol-binding protein-related protein 3	KOG1737	0	Oxysterol-binding protein							GO:0005829;GO:0005789;GO:0032433;GO:0043231;GO:0016020;GO:0031965;GO:0097038;GO:0005886;GO:0015485;GO:0008289;GO:0032934;GO:0006699;GO:0006869	cytosol|endoplasmic reticulum membrane|filopodium tip|intracellular membrane-bounded organelle|membrane|nuclear membrane|perinuclear endoplasmic reticulum|plasma membrane|cholesterol binding|lipid binding|sterol binding|bile acid biosynthetic process|lipid transport
TCONS_00010586	0.199506	-2.3255	0.000130151	0.00185051	Down	6.32095	10.9026	9.42353	0.293501	1.27263	2.3503	gi|328908719|AEB61027.1|cytochrome c-like protein, partial [Equus caballus]	3.56e-63	sp|P62896|CYC_SHEEP	3.52e-63	Cytochrome c	KOG3453	3.21e-59	Cytochrome c	ko04115,ko04210,ko04214,ko04215,ko02020,ko00190	p53 signaling pathway|Apoptosis|Apoptosis - fly|Apoptosis - multiple species|Two-component system|Oxidative phosphorylation	6	K08738	CYC	cytochrome c
TCONS_00010609	0.0793539	-3.65556	6.94436e-05	0.00109414	Down	4.60755	4.15279	4.66955	0.100241	0.268536	0.415365	gi|1062906949|XP_017915540.1|PREDICTED: cyclin-dependent kinase 18 isoform X1 [Capra hircus]	0	sp|Q5RD01|CDK18_PONAB	0	Cyclin-dependent kinase 18	KOG0594	0	Protein kinase PCTAIRE and related kinases							GO:0005524;GO:0004693	ATP binding|cyclin-dependent protein serine/threonine kinase activity
TCONS_00010613	0.0509686	-4.29425	1.40323e-07	4.91615e-06	Down	5.26848	4.57872	5.11801	0.163504	0.140723	0.247938	gi|66734174|AAY53484.1|endonuclease reverse transcriptase [Bos taurus]	4.37e-67	sp|O00370|LORF2_HUMAN	4.83e-58	LINE-1 retrotransposable element ORF2 protein										GO:0046872;GO:0003964;GO:0009036;GO:0006310;GO:0090305;GO:0032199;GO:0032197	metal ion binding|RNA-directed DNA polymerase activity|type II site-specific deoxyribonuclease activity|DNA recombination|nucleic acid phosphodiester bond hydrolysis|reverse transcription involved in RNA-mediated transposition|transposition, RNA-mediated
TCONS_00010659	0.24333	-2.03901	0.00092221	0.00935583	Down	8.18379	5.43284	5.12967	0.806852	1.81773	0.755383	gi|803126832|XP_012042264.1|PREDICTED: complement receptor type 2 isoform X1 [Ovis aries]	0	sp|P20023|CR2_HUMAN	0	Complement receptor type 2										GO:0070062;GO:0016021;GO:0005886;GO:0043235;GO:0001848;GO:0004875;GO:0003677;GO:0042803;GO:0004888;GO:0001618;GO:0030183;GO:0042100;GO:0006958;GO:0006955;GO:0045087;GO:0030449	extracellular exosome|integral component of membrane|plasma membrane|receptor complex|complement binding|complement receptor activity|DNA binding|protein homodimerization activity|transmembrane signaling receptor activity|virus receptor activity|B cell differentiation|B cell proliferation|complement activation, classical pathway|immune response|innate immune response|regulation of complement acti…
TCONS_00010682	0.0188967	-5.72572	6.09387e-12	5.02318e-10	Down	2.76083	3.57531	3.26707	0.122985	5.17441e-05	0.010438	gi|803262659|XP_011991022.1|PREDICTED: solute carrier family 26 member 9 isoform X4 [Ovis aries musimon]	0	sp|Q7LBE3|S26A9_HUMAN	0	Solute carrier family 26 member 9	KOG0236	0	Sulfate/bicarbonate/oxalate exchanger SAT-1 and related transporters (SLC26 family)							GO:0016324;GO:0009986;GO:0070062;GO:0005887;GO:0005886;GO:0015301;GO:0051117;GO:0015106;GO:0005254;GO:0015108;GO:0019531;GO:0008271;GO:0015116;GO:0006820;GO:0015701;GO:0006821;GO:0006811;GO:0010628	apical plasma membrane|cell surface|extracellular exosome|integral component of plasma membrane|plasma membrane|anion:anion antiporter activity|ATPase binding|bicarbonate transmembrane transporter activity|chloride channel activity|chloride transmembrane transporter activity|oxalate transmembrane transporter activity|secondary active sulfate transmembrane transporter activity|sulfate transmembran…
TCONS_00010683	0.0296288	-5.07685	2.37622e-07	7.77966e-06	Down	1.79869	1.34978	1.59031	0.0350649	0.0671777	0.000350038	gi|803262655|XP_011991020.1|PREDICTED: solute carrier family 26 member 9 isoform X3 [Ovis aries musimon]	0	sp|Q7LBE3|S26A9_HUMAN	0	Solute carrier family 26 member 9	KOG0236	0	Sulfate/bicarbonate/oxalate exchanger SAT-1 and related transporters (SLC26 family)							GO:0016324;GO:0009986;GO:0070062;GO:0005887;GO:0005886;GO:0015301;GO:0051117;GO:0015106;GO:0005254;GO:0015108;GO:0019531;GO:0008271;GO:0015116;GO:0006820;GO:0015701;GO:0006821;GO:0006811;GO:0010628	apical plasma membrane|cell surface|extracellular exosome|integral component of plasma membrane|plasma membrane|anion:anion antiporter activity|ATPase binding|bicarbonate transmembrane transporter activity|chloride channel activity|chloride transmembrane transporter activity|oxalate transmembrane transporter activity|secondary active sulfate transmembrane transporter activity|sulfate transmembran…
TCONS_00010684	0.0919601	-3.44285	2.83274e-05	0.000505641	Down	2.99611	2.67879	3.60321	0.241869	0.282203	0.10611	gi|965840828|XP_014962727.1|PREDICTED: solute carrier family 26 member 9 isoform X2 [Ovis aries musimon]	0	sp|Q7LBE3|S26A9_HUMAN	0	Solute carrier family 26 member 9	KOG0236	0	Sulfate/bicarbonate/oxalate exchanger SAT-1 and related transporters (SLC26 family)							GO:0016324;GO:0009986;GO:0070062;GO:0005887;GO:0005886;GO:0015301;GO:0051117;GO:0015106;GO:0005254;GO:0015108;GO:0019531;GO:0008271;GO:0015116;GO:0006820;GO:0015701;GO:0006821;GO:0006811;GO:0010628	apical plasma membrane|cell surface|extracellular exosome|integral component of plasma membrane|plasma membrane|anion:anion antiporter activity|ATPase binding|bicarbonate transmembrane transporter activity|chloride channel activity|chloride transmembrane transporter activity|oxalate transmembrane transporter activity|secondary active sulfate transmembrane transporter activity|sulfate transmembran…
TCONS_00010685	0.0425311	-4.55534	1.66842e-13	1.77563e-11	Down	13.4222	13.0703	13.6671	0.220673	0.358159	0.685131	gi|965840828|XP_014962727.1|PREDICTED: solute carrier family 26 member 9 isoform X2 [Ovis aries musimon]	0	sp|Q7LBE3|S26A9_HUMAN	0	Solute carrier family 26 member 9	KOG0236	0	Sulfate/bicarbonate/oxalate exchanger SAT-1 and related transporters (SLC26 family)							GO:0016324;GO:0009986;GO:0070062;GO:0005887;GO:0005886;GO:0015301;GO:0051117;GO:0015106;GO:0005254;GO:0015108;GO:0019531;GO:0008271;GO:0015116;GO:0006820;GO:0015701;GO:0006821;GO:0006811;GO:0010628	apical plasma membrane|cell surface|extracellular exosome|integral component of plasma membrane|plasma membrane|anion:anion antiporter activity|ATPase binding|bicarbonate transmembrane transporter activity|chloride channel activity|chloride transmembrane transporter activity|oxalate transmembrane transporter activity|secondary active sulfate transmembrane transporter activity|sulfate transmembran…
TCONS_00010686	0.0462727	-4.43369	4.14125e-05	0.00070057	Down	0.954542	1.18896	1.04474	0.110019	1.48974e-05	0.000604507	gi|1062907007|XP_017915556.1|PREDICTED: solute carrier family 26 member 9 [Capra hircus]	0	sp|Q7LBE3|S26A9_HUMAN	0	Solute carrier family 26 member 9	KOG0236	0	Sulfate/bicarbonate/oxalate exchanger SAT-1 and related transporters (SLC26 family)							GO:0016324;GO:0009986;GO:0070062;GO:0005887;GO:0005886;GO:0015301;GO:0051117;GO:0015106;GO:0005254;GO:0015108;GO:0019531;GO:0008271;GO:0015116;GO:0006820;GO:0015701;GO:0006821;GO:0006811;GO:0010628	apical plasma membrane|cell surface|extracellular exosome|integral component of plasma membrane|plasma membrane|anion:anion antiporter activity|ATPase binding|bicarbonate transmembrane transporter activity|chloride channel activity|chloride transmembrane transporter activity|oxalate transmembrane transporter activity|secondary active sulfate transmembrane transporter activity|sulfate transmembran…
TCONS_00010720	0.00203557	-8.94035	9.77623e-11	6.71312e-09	Down	28.54	30.8466	58.1379	9.21854e-22	2.83303e-15	0.253734	gi|741981275|XP_010819747.1|PREDICTED: transmembrane 9 superfamily member 2-like isoform X2 [Bos taurus]	1.63e-26
TCONS_00010735	0.0773494	-3.69247	0.000263639	0.00333639	Down	1.29722	2.34576	0.92644	0.0560425	0.184982	0.0231875	gi|803271036|XP_011995242.1|PREDICTED: serine/arginine-rich splicing factor 11 isoform X5 [Ovis aries musimon]	1.06e-76	sp|Q05519|SRS11_HUMAN	3.85e-46	Serine/arginine-rich splicing factor 11	KOG4676	9.06e-47	Splicing factor, arginine/serine-rich							GO:0016607;GO:0005654;GO:0005634;GO:0003723;GO:0031124;GO:0006406;GO:0006397;GO:0000398;GO:0006405;GO:0008380	nuclear speck|nucleoplasm|nucleus|RNA binding|mRNA 3'-end processing|mRNA export from nucleus|mRNA processing|mRNA splicing, via spliceosome|RNA export from nucleus|RNA splicing
TCONS_00010767	0.0115877	-6.43126	5.32262e-08	2.04833e-06	Down	5.15953	2.08817	2.43542	0.0233377	6.3132e-05	0.0654022	gi|594116781|XP_006039614.1|PREDICTED: tumor necrosis factor ligand superfamily member 12-like, partial [Bubalus bubalis]	6.52e-36	sp|O54907|TNF12_MOUSE	1.13e-30	Tumor necrosis factor ligand superfamily member 12				ko04060	Cytokine-cytokine receptor interaction	1	K05474	TNFSF12, TWEAK	tumor necrosis factor ligand superfamily member 12	GO:0005576;GO:0005615;GO:0016021;GO:0048471;GO:0005886;GO:0005125;GO:0005164;GO:0001525;GO:0030154;GO:0097191;GO:0006955;GO:2001238;GO:0045732	extracellular region|extracellular space|integral component of membrane|perinuclear region of cytoplasm|plasma membrane|cytokine activity|tumor necrosis factor receptor binding|angiogenesis|cell differentiation|extrinsic apoptotic signaling pathway|immune response|positive regulation of extrinsic apoptotic signaling pathway|positive regulation of protein catabolic process
TCONS_00010771	0.021025	-5.57175	2.44692e-13	2.54248e-11	Down	34.5919	55.0902	40.4564	2.02268	4.61454e-12	1.80363e-08	gi|594070975|XP_006059362.1|PREDICTED: vascular non-inflammatory molecule 2 isoform X2 [Bubalus bubalis]	3.23e-20	sp|O95498|VNN2_HUMAN	2.54e-12	Vascular non-inflammatory molecule 2	KOG0806	6.15e-13	Carbon-nitrogen hydrolase	ko00770	Pantothenate and CoA biosynthesis	1	K08069	VNN	pantetheine hydrolase
TCONS_00010788	0.0637706	-3.97096	0.000457445	0.00530292	Down	7.13968	10.2413	11.504	0.327071	1.06681	9.37556e-25	gi|328909165|AEB61250.1|ribosome production factor 1-like protein, partial [Equus caballus]	4.89e-46	sp|Q7TND5|RPF1_MOUSE	2.67e-44	Ribosome production factor 1	KOG2780	5.18e-45	Ribosome biogenesis protein RPF1, contains IMP4 domain							GO:0005730;GO:0030687;GO:0003723;GO:0019843;GO:0006364	nucleolus|preribosome, large subunit precursor|RNA binding|rRNA binding|rRNA processing
TCONS_00010811	0.0141086	-6.14728	1.96363e-16	3.28526e-14	Down	2.54251	2.88908	3.47749	0.0283186	0.0410649	0.0253828	gi|1062957092|XP_017898027.1|PREDICTED: paladin isoform X2 [Capra hircus]	0	sp|Q9ULE6|PALD_HUMAN	0	Paladin										GO:0005737;GO:0005829;GO:0004725	cytoplasm|cytosol|protein tyrosine phosphatase activity
TCONS_00010816	0.130421	-2.93875	2.09146e-07	6.93944e-06	Down	15.3389	16.0268	12.5841	1.7598	0.172307	2.30412	gi|1062957092|XP_017898027.1|PREDICTED: paladin isoform X2 [Capra hircus]	0	sp|Q9ULE6|PALD_HUMAN	0	Paladin										GO:0005737;GO:0005829;GO:0004725	cytoplasm|cytosol|protein tyrosine phosphatase activity
TCONS_00010866	0.0893819	-3.48387	0.000944432	0.00951517	Down	2.933	1.50434	2.46399	0.130001	0.0764936	0.249488	gi|296472085|DAA14200.1|TPA: Putative uncharacterized protein C10orf41-like [Bos taurus]	2.11e-48	sp|A6NEH8|ZNAS2_HUMAN	1.31e-11	Putative uncharacterized protein encoded by ZNF503-AS2
TCONS_00010873	0.0197509	-5.66194	8.3197e-05	0.00128368	Down	3.97497	4.2648	2.21338	0.0485631	0.0974924	7.267e-06	gi|556755349|XP_005973030.1|PREDICTED: leucine-rich repeat-containing protein C10orf11 homolog [Pantholops hodgsonii]	2.18e-95	sp|Q9H2I8|LRMDA_HUMAN	2.51e-86	Leucine-rich melanocyte differentiation-associated protein	KOG1644	5.91e-87	U2-associated snRNP A' protein							GO:0030318	melanocyte differentiation
TCONS_00010903	0.0249397	-5.32541	4.69378e-08	1.83132e-06	Down	0.819057	1.61812	1.06046	0.0356604	0.0134661	0.0154381	gi|426255714|XP_004021493.1|PREDICTED: platelet receptor Gi24 [Ovis aries]	2.41e-128	sp|Q9H7M9|VISTA_HUMAN	2.9e-100	V-type immunoglobulin domain-containing suppressor of T-cell activation	KOG3594	3.83e-35	FOG: Cadherin repeats	ko04514	Cell adhesion molecules	1	K23268	VSIR, VISTA	V-type immunoglobulin domain-containing suppressor of T-cell activation	GO:0016021;GO:0005886;GO:0061133;GO:0019899;GO:0042802;GO:2000562;GO:2000565;GO:0032689;GO:0032693;GO:0032700;GO:0032720;GO:0030335;GO:0120158;GO:0010950;GO:0010628;GO:0045591;GO:0050776;GO:0031638	integral component of membrane|plasma membrane|endopeptidase activator activity|enzyme binding|identical protein binding|negative regulation of CD4-positive, alpha-beta T cell proliferation|negative regulation of CD8-positive, alpha-beta T cell proliferation|negative regulation of interferon-gamma production|negative regulation of interleukin-10 production|negative regulation of interleukin-17 pr…
TCONS_00010929	0.134649	-2.89272	0.000851303	0.00878997	Down	2.66957	3.26289	2.59678	0.281302	0.274323	0.296153	gi|555996821|XP_005910144.1|PREDICTED: cilia- and flagella-associated protein 70 [Bos mutus]	0	sp|Q5T0N1|CFA70_HUMAN	0	Cilia- and flagella-associated protein 70										GO:0005929;GO:0070062	cilium|extracellular exosome
TCONS_00010940	0.161352	-2.63172	0.000223442	0.00291535	Down	3.89562	2.15545	3.52663	0.0817916	0.54591	0.511461	gi|742172970|XP_010850613.1|PREDICTED: inactive ubiquitin carboxyl-terminal hydrolase 54 isoform X3 [Bison bison bison]	0	sp|Q8BL06|UBP54_MOUSE	0	Inactive ubiquitin carboxyl-terminal hydrolase 54	KOG1887	0	Ubiquitin carboxyl-terminal hydrolase							GO:0036459;GO:0016579	thiol-dependent ubiquitinyl hydrolase activity|protein deubiquitination
TCONS_00010985	0.174834	-2.51594	0.000101315	0.00150388	Down	2.00166	1.96317	1.9596	0.324893	0.257277	0.18518	gi|803268133|XP_011993793.1|PREDICTED: PR domain zinc finger protein 16 isoform X4 [Ovis aries musimon]	0	sp|Q9HAZ2|PRD16_HUMAN	0	Histone-lysine N-methyltransferase PRDM16	KOG1721	0	FOG: Zn-finger	ko00310	Lysine degradation	1	K22410	PRDM16	[histone H3]-lysine9 N-methyltransferase
TCONS_00010992	0.0912882	-3.45343	0.000224894	0.00292963	Down	1.87064	3.05836	1.57983	0.170979	0.180239	0.0936601	gi|254910964|NP_001157199.1|small integral membrane protein 1 [Bos taurus]	9.72e-44	sp|P0C8K7|SMIM1_MOUSE	2.78e-31	Small integral membrane protein 1										GO:0009986;GO:0016021;GO:0005886;GO:0042803	cell surface|integral component of membrane|plasma membrane|protein homodimerization activity
TCONS_00011020	0.0556509	-4.16745	0.000124267	0.00178421	Down	2.03245	1.79045	1.1376	0.0552216	0.151504	0.001099	gi|555964763|XP_005894445.1|PREDICTED: taste receptor type 2 member 42, partial [Bos mutus]	1.63e-35
TCONS_00011022	0.238077	-2.0705	0.000139516	0.00196387	Down	3.92294	4.13888	4.06636	0.780228	0.688162	0.672779	gi|4239700|CAA10770.1|reverse transcriptase-like [Bos taurus]	2.49e-143	sp|Q53H47|SETMR_HUMAN	6.27e-37	Histone-lysine N-methyltransferase SETMAR
TCONS_00011052	0.0645627	-3.95316	0.000102913	0.00152416	Down	1.43258	1.86519	1.67759	0.123378	0.0578803	0.0566705	gi|555953559|XP_005888954.1|PREDICTED: tetratricopeptide repeat protein 34 [Bos mutus]	0	sp|A8MYJ7|TTC34_HUMAN	0	Tetratricopeptide repeat protein 34
TCONS_00011054	0.0416653	-4.58501	3.95357e-05	0.000672856	Down	1.04374	1.64556	1.35088	0.0542414	0.0189565	0.0541307	gi|965847176|XP_014963084.1|PREDICTED: serine/arginine-rich splicing factor SR45-like [Ovis aries musimon]	5.81e-152
TCONS_00011085	0.0386842	-4.69211	9.67693e-05	0.00144848	Down	2.0341	3.29769	2.74331	0.00452009	0.232478	2.21549e-07	gi|528916858|XP_005194874.1|PREDICTED: arginine-glutamic acid dipeptide repeats protein isoform X3 [Bos taurus]	0	sp|Q9P2R6|RERE_HUMAN	0	Arginine-glutamic acid dipeptide repeats protein	KOG2133	0	Transcriptional corepressor Atrophin-1/DRPLA	ko04391	Hippo signaling pathway - fly	1	K05628	RERE	arginine-glutamic acid dipeptide repeats protein	GO:0000118;GO:0005634;GO:0003682;GO:0003677;GO:0000981;GO:0001085;GO:0043565;GO:0003713;GO:0003714;GO:0008270;GO:0048755;GO:0021930;GO:0021691;GO:0006338;GO:0048813;GO:0021942	histone deacetylase complex|nucleus|chromatin binding|DNA binding|DNA-binding transcription factor activity, RNA polymerase II-specific|RNA polymerase II transcription factor binding|sequence-specific DNA binding|transcription coactivator activity|transcription corepressor activity|zinc ion binding|branching morphogenesis of a nerve|cerebellar granule cell precursor proliferation|cerebellar Purki…
TCONS_00011125	0.0414284	-4.59323	1.19182e-08	5.3414e-07	Down	3.00549	3.79432	3.15257	0.11855	0.115266	0.0697067	gi|1062947013|XP_017897232.1|PREDICTED: cilia- and flagella-associated protein 43 [Capra hircus]	0	sp|Q8NDM7|CFA43_HUMAN	0	Cilia- and flagella-associated protein 43										GO:0005930;GO:0031514;GO:0007288;GO:1905419	axoneme|motile cilium|sperm axoneme assembly|sperm flagellum movement involved in flagellated sperm motility
TCONS_00011126	0.0414284	-4.59323	1.19182e-08	5.3414e-07	Down	3.00549	3.79432	3.15257	0.11855	0.115266	0.0697067	gi|1062947013|XP_017897232.1|PREDICTED: cilia- and flagella-associated protein 43 [Capra hircus]	0	sp|Q8NDM7|CFA43_HUMAN	0	Cilia- and flagella-associated protein 43										GO:0005930;GO:0031514;GO:0007288;GO:1905419	axoneme|motile cilium|sperm axoneme assembly|sperm flagellum movement involved in flagellated sperm motility
TCONS_00011148	0.115429	-3.11492	0.000535172	0.00602186	Down	2.19418	2.0175	3.2271	0.0790311	0.0738273	0.479862	gi|742200312|XP_010857698.1|PREDICTED: glutathione S-transferase omega-1-like isoform X1 [Bison bison bison]	1.62e-160	sp|P78417|GSTO1_HUMAN	2.43e-137	Glutathione S-transferase omega-1	KOG0406	5.73e-138	Glutathione S-transferase	ko00480,ko00980,ko00982,ko00983	Glutathione metabolism|Metabolism of xenobiotics by cytochrome P450|Drug metabolism - cytochrome P450|Drug metabolism - other enzymes	4	K00799	GST, gst	glutathione S-transferase	GO:0005623;GO:0005737;GO:0005829;GO:0070062;GO:0005654;GO:0045174;GO:0004364;GO:0050610;GO:0016491;GO:0071243;GO:1901687;GO:0035722;GO:0019852;GO:0032259;GO:0060315;GO:0055114;GO:0060316;GO:0014810;GO:0010881;GO:0010880;GO:0042178	cell|cytoplasm|cytosol|extracellular exosome|nucleoplasm|glutathione dehydrogenase (ascorbate) activity|glutathione transferase activity|methylarsonate reductase activity|oxidoreductase activity|cellular response to arsenic-containing substance|glutathione derivative biosynthetic process|interleukin-12-mediated signaling pathway|L-ascorbic acid metabolic process|methylation|negative regulation of…
TCONS_00011152	0.201592	-2.31049	2.72957e-05	0.000490553	Down	42.4293	33.7261	32.6636	5.83307	3.89531	6.55949	gi|594051644|XP_006050153.1|PREDICTED: glutathione S-transferase omega-1-like isoform X1 [Bubalus bubalis]	0	sp|Q9N1F5|GSTO1_PIG	6.35e-138	Glutathione S-transferase omega-1	KOG0406	1.65e-138	Glutathione S-transferase	ko00480,ko00980,ko00982,ko00983	Glutathione metabolism|Metabolism of xenobiotics by cytochrome P450|Drug metabolism - cytochrome P450|Drug metabolism - other enzymes	4	K00799	GST, gst	glutathione S-transferase	GO:0005737;GO:0005829;GO:0045174;GO:0004364;GO:0050610;GO:0016491;GO:0071243;GO:0019852;GO:0055114;GO:0042178	cytoplasm|cytosol|glutathione dehydrogenase (ascorbate) activity|glutathione transferase activity|methylarsonate reductase activity|oxidoreductase activity|cellular response to arsenic-containing substance|L-ascorbic acid metabolic process|oxidation-reduction process|xenobiotic catabolic process
TCONS_00011193	0.209313	-2.25627	0.00010635	0.0015645	Down	6.53581	7.35418	6.55314	0.68209	0.0668353	2.40092	gi|545849831|XP_005667677.1|PREDICTED: neurabin-1-like isoform X1 [Sus scrofa]	8.25e-79	sp|Q9ULJ8|NEB1_HUMAN	9.46e-66	Neurabin-1	KOG1945	9.94e-69	Protein phosphatase 1 binding protein spinophilin/neurabin II							GO:0015629;GO:0030054;GO:0030864;GO:0005737;GO:0005829;GO:0030425;GO:0044326;GO:0030175;GO:0098978;GO:1990761;GO:0031594;GO:0043025;GO:0098871;GO:0014069;GO:0051015;GO:0051020;GO:0044325;GO:0008022;GO:0019904;GO:0042803;GO:0019901;GO:0008157;GO:0007015;GO:0007568;GO:0019722;GO:0097237;GO:0060079;GO:1900272;GO:1904049;GO:0051497;GO:0031175;GO:0060999;GO:1900454;GO:0045860;GO:0098974;GO:0030833;GO:…	actin cytoskeleton|cell junction|cortical actin cytoskeleton|cytoplasm|cytosol|dendrite|dendritic spine neck|filopodium|glutamatergic synapse|growth cone lamellipodium|neuromuscular junction|neuronal cell body|postsynaptic actin cytoskeleton|postsynaptic density|actin filament binding|GTPase binding|ion channel binding|protein C-terminus binding|protein domain specific binding|protein homodimeriz…
TCONS_00011201	0.0408906	-4.61209	7.4153e-14	8.38927e-12	Down	30.8705	31.9061	27.4322	1.02812	0.831449	0.889795	gi|114053183|NP_001039734.1|serum paraoxonase/arylesterase 1 precursor [Bos taurus]	0	sp|P27169|PON1_HUMAN	0	Serum paraoxonase/arylesterase 1
TCONS_00011203	0.0415497	-4.58902	1.64503e-06	4.25877e-05	Down	2.06682	1.25577	1.45584	0.0224415	0.0659487	0.0580517	gi|926689660|XP_005679004.2|PREDICTED: serum paraoxonase/lactonase 3 [Capra hircus]	7.84e-177	sp|Q15166|PON3_HUMAN	4.9e-148	Serum paraoxonase/lactonase 3
TCONS_00011204	0.00254707	-8.61695	1.56814e-17	3.14296e-15	Down	2.44642	3.28404	2.71309	2.61304e-15	0.00639788	0.0120258	gi|555996046|XP_005909762.1|PREDICTED: serum paraoxonase/lactonase 3 [Bos mutus]	0	sp|Q15166|PON3_HUMAN	0	Serum paraoxonase/lactonase 3
TCONS_00011207	0.177925	-2.49065	2.22937e-06	5.5466e-05	Down	105.71	96.3162	92.6271	12.3111	12.2425	14.2999	gi|555996046|XP_005909762.1|PREDICTED: serum paraoxonase/lactonase 3 [Bos mutus]	0	sp|Q15166|PON3_HUMAN	0	Serum paraoxonase/lactonase 3
TCONS_00011208	0.0882335	-3.50253	2.60905e-10	1.66692e-08	Down	9.03725	8.52305	8.54517	0.589842	0.531367	0.583893	gi|555996046|XP_005909762.1|PREDICTED: serum paraoxonase/lactonase 3 [Bos mutus]	8.63e-161	sp|Q15166|PON3_HUMAN	9.66e-138	Serum paraoxonase/lactonase 3
TCONS_00011213	0.185685	-2.42907	3.80998e-06	8.81981e-05	Down	27.5469	27.4376	26.7015	3.86595	3.52091	3.86673	gi|594084858|XP_006065980.1|PREDICTED: [Pyruvate dehydrogenase [lipoamide]] kinase isozyme 4, mitochondrial-like [Bubalus bubalis]	0	sp|Q16654|PDK4_HUMAN	0	[Pyruvate dehydrogenase (acetyl-transferring)] kinase isozyme 4, mitochondrial	KOG0787	0	Dehydrogenase kinase							GO:0005759;GO:0005739;GO:0005524;GO:0004672;GO:0004740;GO:0071398;GO:0009267;GO:0042593;GO:0006006;GO:0008286;GO:2000811;GO:0072593;GO:0010510;GO:0045124;GO:0010565;GO:0042304;GO:0046320;GO:0010906;GO:0006885;GO:0042594	mitochondrial matrix|mitochondrion|ATP binding|protein kinase activity|pyruvate dehydrogenase (acetyl-transferring) kinase activity|cellular response to fatty acid|cellular response to starvation|glucose homeostasis|glucose metabolic process|insulin receptor signaling pathway|negative regulation of anoikis|reactive oxygen species metabolic process|regulation of acetyl-CoA biosynthetic process fro…
TCONS_00011221	0.0298416	-5.06653	4.51581e-05	0.000755198	Down	7.46098	5.7641	5.28491	0.0645004	0.1371	0.219138	gi|803060475|XP_012031712.1|PREDICTED: EF-hand calcium-binding domain-containing protein 1-like isoform X3 [Ovis aries]	1.11e-15
TCONS_00011242	0.182076	-2.45738	2.60664e-06	6.33358e-05	Down	29.5656	34.4874	35.1972	4.76284	5.37805	3.26006	gi|803319306|XP_012017863.1|PREDICTED: nuclear receptor subfamily 1 group D member 2 isoform X2 [Ovis aries musimon]	0	sp|Q14995|NR1D2_HUMAN	0	Nuclear receptor subfamily 1 group D member 2	KOG4846	8.84e-69	Nuclear receptor							GO:0005737;GO:0000790;GO:0005654;GO:0005634;GO:0090575;GO:0000981;GO:0001227;GO:0004879;GO:0030374;GO:0000980;GO:0000978;GO:0000977;GO:0038023;GO:0003707;GO:0008134;GO:0000976;GO:0008270;GO:0030154;GO:0048512;GO:0097009;GO:0009755;GO:0055088;GO:0007275;GO:0050728;GO:0000122;GO:0045892;GO:0045944;GO:0045893;GO:0042752;GO:0050727;GO:0019216;GO:2001014;GO:0006355;GO:0033993;GO:0006367	cytoplasm|nuclear chromatin|nucleoplasm|nucleus|RNA polymerase II transcription factor complex|DNA-binding transcription factor activity, RNA polymerase II-specific|DNA-binding transcription repressor activity, RNA polymerase II-specific|nuclear receptor activity|nuclear receptor transcription coactivator activity|RNA polymerase II distal enhancer sequence-specific DNA binding|RNA polymerase II p…
TCONS_00011243	0.151517	-2.72245	1.18895e-06	3.22865e-05	Down	13.1467	12.259	12.244	1.10454	1.94392	1.18393	gi|803319306|XP_012017863.1|PREDICTED: nuclear receptor subfamily 1 group D member 2 isoform X2 [Ovis aries musimon]	0	sp|Q14995|NR1D2_HUMAN	0	Nuclear receptor subfamily 1 group D member 2	KOG4846	1.36e-61	Nuclear receptor							GO:0005737;GO:0000790;GO:0005654;GO:0005634;GO:0090575;GO:0000981;GO:0001227;GO:0004879;GO:0030374;GO:0000980;GO:0000978;GO:0000977;GO:0038023;GO:0003707;GO:0008134;GO:0000976;GO:0008270;GO:0030154;GO:0048512;GO:0097009;GO:0009755;GO:0055088;GO:0007275;GO:0050728;GO:0000122;GO:0045892;GO:0045944;GO:0045893;GO:0042752;GO:0050727;GO:0019216;GO:2001014;GO:0006355;GO:0033993;GO:0006367	cytoplasm|nuclear chromatin|nucleoplasm|nucleus|RNA polymerase II transcription factor complex|DNA-binding transcription factor activity, RNA polymerase II-specific|DNA-binding transcription repressor activity, RNA polymerase II-specific|nuclear receptor activity|nuclear receptor transcription coactivator activity|RNA polymerase II distal enhancer sequence-specific DNA binding|RNA polymerase II p…
TCONS_00011322	0.193731	-2.36787	5.48302e-06	0.000121761	Down	32.4489	31.4947	32.0461	4.43818	4.8101	4.5547	gi|803004144|XP_004003118.2|PREDICTED: ETS translocation variant 5 isoform X4 [Ovis aries]	0	sp|P41161|ETV5_HUMAN	0	ETS translocation variant 5	KOG3806	0	Predicted transcription factor							GO:0000790;GO:0005654;GO:0005634;GO:0005886;GO:0045202;GO:0003677;GO:0001228;GO:0003700;GO:0000981;GO:0000977;GO:0044212;GO:0030154;GO:0034599;GO:0007626;GO:0048133;GO:0007274;GO:0060252;GO:0045666;GO:0045944;GO:0060762;GO:0050807;GO:0006357;GO:0071340	nuclear chromatin|nucleoplasm|nucleus|plasma membrane|synapse|DNA binding|DNA-binding transcription activator activity, RNA polymerase II-specific|DNA-binding transcription factor activity|DNA-binding transcription factor activity, RNA polymerase II-specific|RNA polymerase II regulatory region sequence-specific DNA binding|transcription regulatory region DNA binding|cell differentiation|cellular …
TCONS_00011346	0.23819	-2.06982	0.000116632	0.00168932	Down	13.3459	13.4663	12.1543	2.78145	1.93401	2.1759	gi|821120146|XP_012383052.1|PREDICTED: kelch-like protein 24 isoform X2 [Dasypus novemcinctus]	4.95e-32	sp|Q6TFL4|KLH24_HUMAN	6.87e-31	Kelch-like protein 24										GO:0005912;GO:0030424;GO:0031463;GO:0005737;GO:0030057;GO:0043204;GO:0045109;GO:0051865;GO:0016567;GO:2000312	adherens junction|axon|Cul3-RING ubiquitin ligase complex|cytoplasm|desmosome|perikaryon|intermediate filament organization|protein autoubiquitination|protein ubiquitination|regulation of kainate selective glutamate receptor activity
TCONS_00011375	0.0492011	-4.34517	0.000126719	0.00180971	Down	5.50992	4.59093	3.5686	0.0345701	0.0487213	0.436567	gi|440902121|ELR52962.1|hypothetical protein M91_10256, partial [Bos mutus]	3.85e-34
TCONS_00011376	0.023272	-5.42526	1.08971e-05	0.000223634	Down	5.79531	3.13518	2.76612	0.0164158	0.0246397	0.146219	gi|440902121|ELR52962.1|hypothetical protein M91_10256, partial [Bos mutus]	9.2e-34
TCONS_00011382	0.212841	-2.23215	0.000998844	0.00994411	Down	4.56665	4.32684	5.17601	0.725789	0.73144	0.768397	gi|594095740|XP_006071147.1|PREDICTED: sentrin-specific protease 2 [Bubalus bubalis]	0	sp|Q5R7K7|SENP2_PONAB	0	Sentrin-specific protease 2	KOG0778	3.97e-164	Protease, Ulp1 family	ko04310,ko03013	Wnt signaling pathway|RNA transport	2	K03345	SENP2, AXAM2	sentrin-specific protease 2 (axin associating molecule)	GO:0005737;GO:0031965;GO:0005643;GO:0070140;GO:0045444;GO:0051028;GO:0016926;GO:0015031;GO:0016055	cytoplasm|nuclear membrane|nuclear pore|SUMO-specific isopeptidase activity|fat cell differentiation|mRNA transport|protein desumoylation|protein transport|Wnt signaling pathway
TCONS_00011423	0.155117	-2.68857	4.65877e-05	0.000773537	Down	4.69656	3.7065	3.52922	0.310403	0.44731	0.615372	gi|329664162|NP_001193125.1|kelch-like protein 24 [Bos taurus]	0	sp|Q6TFL4|KLH24_HUMAN	0	Kelch-like protein 24	KOG4441	0	Proteins containing BTB/POZ and Kelch domains, involved in regulatory/signal transduction processes							GO:0005912;GO:0030424;GO:0031463;GO:0005737;GO:0030057;GO:0043204;GO:0045109;GO:0051865;GO:0016567;GO:2000312	adherens junction|axon|Cul3-RING ubiquitin ligase complex|cytoplasm|desmosome|perikaryon|intermediate filament organization|protein autoubiquitination|protein ubiquitination|regulation of kainate selective glutamate receptor activity
TCONS_00011426	0.210059	-2.25114	4.97487e-05	0.000817087	Down	5.20343	5.66065	11.227	0.790143	0.33316	2.2981	gi|329664162|NP_001193125.1|kelch-like protein 24 [Bos taurus]	0	sp|Q6TFL4|KLH24_HUMAN	0	Kelch-like protein 24	KOG4441	0	Proteins containing BTB/POZ and Kelch domains, involved in regulatory/signal transduction processes							GO:0005912;GO:0030424;GO:0031463;GO:0005737;GO:0030057;GO:0043204;GO:0045109;GO:0051865;GO:0016567;GO:2000312	adherens junction|axon|Cul3-RING ubiquitin ligase complex|cytoplasm|desmosome|perikaryon|intermediate filament organization|protein autoubiquitination|protein ubiquitination|regulation of kainate selective glutamate receptor activity
TCONS_00011441	0.0209761	-5.57511	3.89173e-09	1.94508e-07	Down	28.7132	45.6984	39.5405	1.72855	8.74245e-27	5.13581e-26	gi|803060475|XP_012031712.1|PREDICTED: EF-hand calcium-binding domain-containing protein 1-like isoform X3 [Ovis aries]	3.67e-17
TCONS_00011456	0.116713	-3.09896	1.56154e-08	6.79029e-07	Down	107.621	119.244	125.551	21.2427	9.35804	0.000613384
TCONS_00011496	0.216847	-2.20525	0.000219302	0.00287259	Down	10.2145	10.8388	11.4988	2.42637	1.02385	1.7934	gi|1062953605|XP_017902204.1|PREDICTED: arf-GAP with GTPase, ANK repeat and PH domain-containing protein 3 isoform X1 [Capra hircus]	0	sp|Q96P47|AGAP3_HUMAN	0	Arf-GAP with GTPase, ANK repeat and PH domain-containing protein 3	KOG0705	0	GTPase-activating protein Centaurin gamma (contains Ras-like GTPase, PH and ankyrin repeat domains)	ko04144	Endocytosis	1	K12491	AGAP	Arf-GAP with GTPase, ANK repeat and PH domain-containing protein 1/3/4/5/6/9/11	GO:0071944;GO:0005737;GO:0016020;GO:0005634;GO:0005525;GO:0005096;GO:0003924;GO:0046872;GO:0031593;GO:0034614;GO:0043161;GO:0007165	cell periphery|cytoplasm|membrane|nucleus|GTP binding|GTPase activator activity|GTPase activity|metal ion binding|polyubiquitin modification-dependent protein binding|cellular response to reactive oxygen species|proteasome-mediated ubiquitin-dependent protein catabolic process|signal transduction
TCONS_00011529	0.191881	-2.38172	0.000865112	0.00890548	Down	3.55539	4.77133	3.43381	0.578137	0.50143	0.596828	gi|803262133|XP_011990769.1|PREDICTED: autophagy-related protein 9B isoform X3 [Ovis aries musimon]	0	sp|Q674R7|ATG9B_HUMAN	0	Autophagy-related protein 9B	KOG2173	0	Integral membrane protein	ko04136,ko04137,ko04138,ko04140	Autophagy - other|Mitophagy - animal|Autophagy - yeast|Autophagy - animal	4	K17907	ATG9	autophagy-related protein 9	GO:0005776;GO:0000421;GO:0031410;GO:0016021;GO:0000407;GO:0000045;GO:0000422;GO:0044805;GO:0034497	autophagosome|autophagosome membrane|cytoplasmic vesicle|integral component of membrane|phagophore assembly site|autophagosome assembly|autophagy of mitochondrion|late nucleophagy|protein localization to phagophore assembly site
TCONS_00011576	0.220324	-2.1823	7.27756e-05	0.00113801	Down	91.7973	108.282	95.4929	14.6976	17.4954	16.0905
TCONS_00011584	0.234535	-2.09212	8.0828e-05	0.00125203	Down	52.3969	53.1165	51.8831	9.58845	9.54459	8.25577	gi|58332856|NP_001011504.1|Krueppel-like factor 9 [Sus scrofa]	4.48e-152	sp|P79288|KLF9_PIG	7.72e-153	Krueppel-like factor 9	KOG1721	1.9e-151	FOG: Zn-finger							GO:0005829;GO:0005654;GO:0005634;GO:0005886;GO:0003677;GO:0000981;GO:0046872;GO:0071387;GO:0097067;GO:0007623;GO:0010839;GO:0006357	cytosol|nucleoplasm|nucleus|plasma membrane|DNA binding|DNA-binding transcription factor activity, RNA polymerase II-specific|metal ion binding|cellular response to cortisol stimulus|cellular response to thyroid hormone stimulus|circadian rhythm|negative regulation of keratinocyte proliferation|regulation of transcription by RNA polymerase II
TCONS_00011596	0.0118119	-6.40362	7.51474e-14	8.47749e-12	Down	8.31798	7.96683	7.765	0.0362235	0.114458	0.0727216	gi|556731020|XP_005961200.1|PREDICTED: MAM domain-containing protein 2 [Pantholops hodgsonii]	0	sp|Q7Z304|MAMC2_HUMAN	0	MAM domain-containing protein 2										GO:0005783;GO:0005576;GO:0016020	endoplasmic reticulum|extracellular region|membrane
TCONS_00011599	0.181337	-2.46325	2.94638e-06	7.07204e-05	Down	50.986	53.1051	48.6882	6.87327	7.01867	6.65017	gi|1062980544|XP_013821424.2|PREDICTED: protein FAM189A2 [Capra hircus]	0	sp|Q15884|F1892_HUMAN	0	Protein FAM189A2										GO:0016021	integral component of membrane
TCONS_00011630	0.249196	-2.00464	0.000376009	0.00448937	Down	12.7956	13.1966	14.5889	2.36472	2.64995	2.4826
TCONS_00011650	0.00896548	-6.8014	2.04552e-07	6.80988e-06	Down	2.3999	1.81361	2.20196	0	0.028051	0.0139433	gi|594040248|XP_006044694.1|PREDICTED: potassium voltage-gated channel subfamily G member 1 isoform X1 [Bubalus bubalis]	0	sp|Q9UIX4|KCNG1_HUMAN	0	Potassium voltage-gated channel subfamily G member 1	KOG3713	0	Voltage-gated K+ channel KCNB/KCNC							GO:0016021;GO:0005886;GO:0008076;GO:0005251;GO:0005267;GO:0005249;GO:0071805;GO:0006813;GO:0051260;GO:1902259	integral component of membrane|plasma membrane|voltage-gated potassium channel complex|delayed rectifier potassium channel activity|potassium channel activity|voltage-gated potassium channel activity|potassium ion transmembrane transport|potassium ion transport|protein homooligomerization|regulation of delayed rectifier potassium channel activity
TCONS_00011833	0.0597444	-4.06505	5.13209e-09	2.49244e-07	Down	1.51388	1.59227	1.9079	0.0434588	0.127266	0.0520702	gi|742114472|XP_010837328.1|PREDICTED: dynein heavy chain 11, axonemal [Bison bison bison]	0	sp|Q96DT5|DYH11_HUMAN	0	Dynein heavy chain 11, axonemal	KOG3595	0	Dyneins, heavy chain							GO:0097728;GO:0097729;GO:0005930;GO:0030286;GO:0005576;GO:0005874;GO:0031514;GO:0120134;GO:0005524;GO:0008569;GO:0045505;GO:0051959;GO:0060411;GO:0003341;GO:0061371;GO:0035545;GO:0007368;GO:0060287;GO:0030317;GO:0007611;GO:0007018;GO:0003356;GO:1905419	9+0 motile cilium|9+2 motile cilium|axoneme|dynein complex|extracellular region|microtubule|motile cilium|proximal portion of axoneme|ATP binding|ATP-dependent microtubule motor activity, minus-end-directed|dynein intermediate chain binding|dynein light intermediate chain binding|cardiac septum morphogenesis|cilium movement|determination of heart left/right asymmetry|determination of left/right a…
TCONS_00011834	0.0302069	-5.04898	6.7202e-10	4.00212e-08	Down	1.61532	1.6037	1.80136	0.113892	1.42019e-10	2.12086e-09	gi|742114472|XP_010837328.1|PREDICTED: dynein heavy chain 11, axonemal [Bison bison bison]	0	sp|Q96DT5|DYH11_HUMAN	0	Dynein heavy chain 11, axonemal	KOG3595	0	Dyneins, heavy chain							GO:0097728;GO:0097729;GO:0005930;GO:0030286;GO:0005576;GO:0005874;GO:0031514;GO:0120134;GO:0005524;GO:0008569;GO:0045505;GO:0051959;GO:0060411;GO:0003341;GO:0061371;GO:0035545;GO:0007368;GO:0060287;GO:0030317;GO:0007611;GO:0007018;GO:0003356;GO:1905419	9+0 motile cilium|9+2 motile cilium|axoneme|dynein complex|extracellular region|microtubule|motile cilium|proximal portion of axoneme|ATP binding|ATP-dependent microtubule motor activity, minus-end-directed|dynein intermediate chain binding|dynein light intermediate chain binding|cardiac septum morphogenesis|cilium movement|determination of heart left/right asymmetry|determination of left/right a…
TCONS_00011841	0.0546045	-4.19484	2.69237e-13	2.76838e-11	Down	161.814	159.704	166.987	6.30588	8.09141	5.38919
TCONS_00011847	0.19439	-2.36297	7.42707e-06	0.000158685	Down	76.2914	77.3457	78.9664	10.6916	12.377	10.4396	gi|426227467|XP_004007839.1|PREDICTED: transmembrane glycoprotein NMB [Ovis aries]	0	sp|Q14956|GPNMB_HUMAN	0	Transmembrane glycoprotein NMB
TCONS_00011850	0.149538	-2.74142	0.000597681	0.00660107	Down	0.0801038	21.7883	27.4708	1.18454	4.2413	2.17487e-06
TCONS_00011913	0.018447	-5.76047	7.34858e-10	4.31131e-08	Down	0.0522657	5.26699	4.57838	0.112056	0.0174146	3.14033e-05	gi|803104599|XP_012039044.1|PREDICTED: EF-hand calcium-binding domain-containing protein 1 isoform X5 [Ovis aries]	2.05e-18	sp|Q32LM0|SHLB1_BOVIN	2.56e-13	Endophilin-B1	KOG3725	1.64e-13	SH3 domain protein SH3GLB	ko04140,ko04144	Autophagy - animal|Endocytosis	2	K11248	SH3GLB1	endophilin-B1	GO:0000421;GO:0031410;GO:0000139;GO:0030496;GO:0005741;GO:0008289;GO:0006915	autophagosome membrane|cytoplasmic vesicle|Golgi membrane|midbody|mitochondrial outer membrane|lipid binding|apoptotic process
TCONS_00011920	0.0937498	-3.41504	4.55791e-05	0.000760629	Down	5.38786	10.5688	8.72716	0.907829	0.517819	0.318077	gi|440912098|ELR61697.1|LIM domain transcription factor LMO4, partial [Bos mutus]	9.08e-115	sp|P61969|LMO4_MOUSE	2.39e-115	LIM domain transcription factor LMO4	KOG0490	5.62e-116	Transcription factor, contains HOX domain							GO:0031252;GO:0005667;GO:0001158;GO:0046872;GO:0008134;GO:0031333;GO:0001843;GO:0033674;GO:0045944;GO:0050865;GO:0042659;GO:0030334;GO:0021527;GO:0021522;GO:0048538;GO:0006366;GO:0021514;GO:0003281	cell leading edge|transcription factor complex|enhancer sequence-specific DNA binding|metal ion binding|transcription factor binding|negative regulation of protein complex assembly|neural tube closure|positive regulation of kinase activity|positive regulation of transcription by RNA polymerase II|regulation of cell activation|regulation of cell fate specification|regulation of cell migration|spin…
TCONS_00012017	0.0812217	-3.62199	6.48248e-06	0.000141177	Down	7.98144	7.60208	7.96472	0.112217	0.57805	0.715164	gi|530667972|EQB78273.1|sodium-dependent serotonin transporter isoform 1 [Camelus ferus]	7.49e-07
TCONS_00012040	0.00383962	-8.02482	6.30739e-07	1.84749e-05	Down	1.3856	1.33891	1.93212	0.000703257	0.000162867	0.0124726	gi|556761005|XP_005975816.1|PREDICTED: TLC domain-containing protein 2 [Pantholops hodgsonii]	1.94e-71	sp|A6NGC4|TLCD2_HUMAN	1.39e-53	TLC domain-containing protein 2										GO:0016021;GO:0005886;GO:0071709;GO:0055091;GO:0007009;GO:0097035	integral component of membrane|plasma membrane|membrane assembly|phospholipid homeostasis|plasma membrane organization|regulation of membrane lipid distribution
TCONS_00012097	0.0371909	-4.74891	4.94505e-16	7.68702e-14	Down	28.9451	28.4992	28.6867	1.20163	0.750488	0.434323	gi|556761005|XP_005975816.1|PREDICTED: TLC domain-containing protein 2 [Pantholops hodgsonii]	5.64e-133	sp|A6NGC4|TLCD2_HUMAN	1.25e-102	TLC domain-containing protein 2	KOG4474	5.28e-10	Uncharacterized conserved protein							GO:0016021;GO:0005886;GO:0071709;GO:0055091;GO:0007009;GO:0097035	integral component of membrane|plasma membrane|membrane assembly|phospholipid homeostasis|plasma membrane organization|regulation of membrane lipid distribution
TCONS_00012098	0.0312277	-5.00103	3.456e-09	1.75846e-07	Down	6.61726	3.99077	3.97564	0.0380598	0.080275	0.230106	gi|556761005|XP_005975816.1|PREDICTED: TLC domain-containing protein 2 [Pantholops hodgsonii]	8.3e-102	sp|A6NGC4|TLCD2_HUMAN	6.66e-80	TLC domain-containing protein 2	KOG4474	3.42e-06	Uncharacterized conserved protein							GO:0016021;GO:0005886;GO:0071709;GO:0055091;GO:0007009;GO:0097035	integral component of membrane|plasma membrane|membrane assembly|phospholipid homeostasis|plasma membrane organization|regulation of membrane lipid distribution
TCONS_00012099	0.112171	-3.15623	2.28124e-05	0.0004209	Down	5.36457	4.83561	4.59882	0.546896	0.4591	0.224655	gi|556761005|XP_005975816.1|PREDICTED: TLC domain-containing protein 2 [Pantholops hodgsonii]	9.49e-109	sp|A6NGC4|TLCD2_HUMAN	2.87e-85	TLC domain-containing protein 2	KOG4474	3.7e-07	Uncharacterized conserved protein							GO:0016021;GO:0005886;GO:0071709;GO:0055091;GO:0007009;GO:0097035	integral component of membrane|plasma membrane|membrane assembly|phospholipid homeostasis|plasma membrane organization|regulation of membrane lipid distribution
TCONS_00012100	0.0248796	-5.32889	1.66926e-12	1.52215e-10	Down	6.08218	8.21655	7.97684	0.0119681	0.352706	0.0472629	gi|556761005|XP_005975816.1|PREDICTED: TLC domain-containing protein 2 [Pantholops hodgsonii]	2.75e-100	sp|A6NGC4|TLCD2_HUMAN	2.73e-79	TLC domain-containing protein 2	KOG4474	3.53e-06	Uncharacterized conserved protein							GO:0016021;GO:0005886;GO:0071709;GO:0055091;GO:0007009;GO:0097035	integral component of membrane|plasma membrane|membrane assembly|phospholipid homeostasis|plasma membrane organization|regulation of membrane lipid distribution
TCONS_00012101	0.0580977	-4.10538	8.0772e-09	3.76778e-07	Down	5.11835	9.17454	9.02205	0.47037	0.0269362	0.507668	gi|556761005|XP_005975816.1|PREDICTED: TLC domain-containing protein 2 [Pantholops hodgsonii]	9.26e-101	sp|A6NGC4|TLCD2_HUMAN	1.82e-79	TLC domain-containing protein 2	KOG4474	3.22e-06	Uncharacterized conserved protein							GO:0016021;GO:0005886;GO:0071709;GO:0055091;GO:0007009;GO:0097035	integral component of membrane|plasma membrane|membrane assembly|phospholipid homeostasis|plasma membrane organization|regulation of membrane lipid distribution
TCONS_00012102	0.108115	-3.20936	1.70443e-05	0.000327802	Down	5.38147	3.69328	5.40665	0.297091	0.487418	0.369719	gi|556761005|XP_005975816.1|PREDICTED: TLC domain-containing protein 2 [Pantholops hodgsonii]	3.21e-116	sp|A6NGC4|TLCD2_HUMAN	1.7e-92	TLC domain-containing protein 2	KOG4474	4.95e-09	Uncharacterized conserved protein							GO:0016021;GO:0005886;GO:0071709;GO:0055091;GO:0007009;GO:0097035	integral component of membrane|plasma membrane|membrane assembly|phospholipid homeostasis|plasma membrane organization|regulation of membrane lipid distribution
TCONS_00012103	0.0690902	-3.85538	9.3068e-05	0.00140631	Down	2.68887	2.37264	1.97685	0.326107	0.000731536	0.0321729	gi|556761005|XP_005975816.1|PREDICTED: TLC domain-containing protein 2 [Pantholops hodgsonii]	3.44e-90	sp|A6NGC4|TLCD2_HUMAN	2.26e-73	TLC domain-containing protein 2	KOG4474	3.55e-06	Uncharacterized conserved protein							GO:0016021;GO:0005886;GO:0071709;GO:0055091;GO:0007009;GO:0097035	integral component of membrane|plasma membrane|membrane assembly|phospholipid homeostasis|plasma membrane organization|regulation of membrane lipid distribution
TCONS_00012147	0.0870866	-3.52141	1.24887e-05	0.0002512	Down	3.30923	3.47444	2.86926	0.227063	0.267332	0.130737	gi|803244388|XP_011982250.1|PREDICTED: SH3 domain and tetratricopeptide repeat-containing protein 1 isoform X4 [Ovis aries musimon]	0	sp|Q8TE82|S3TC1_HUMAN	0	SH3 domain and tetratricopeptide repeat-containing protein 1
TCONS_00012161	0.0338443	-4.88494	5.66338e-09	2.72698e-07	Down	5.62553	5.25092	5.93041	0.113698	0.191484	0.128249	gi|1062979031|XP_013820290.2|PREDICTED: alpha-2C adrenergic receptor [Capra hircus]	0	sp|P22086|ADA2C_RAT	0	Alpha-2C adrenergic receptor	KOG3656	0	FOG: 7 transmembrane receptor	ko04022,ko04080	cGMP-PKG signaling pathway|Neuroactive ligand-receptor interaction	2	K04140	ADRA2C	adrenergic receptor alpha-2C	GO:0030424;GO:0043679;GO:0005737;GO:0098978;GO:0005887;GO:0099061;GO:0099055;GO:0043025;GO:0004935;GO:0031694;GO:0004938;GO:0051379;GO:0046982;GO:0042803;GO:0032148;GO:0071880;GO:0007188;GO:0007565;GO:0070473;GO:0030168;GO:0043410;GO:0045666;GO:0045907;GO:0035624;GO:0051930	axon|axon terminus|cytoplasm|glutamatergic synapse|integral component of plasma membrane|integral component of postsynaptic density membrane|integral component of postsynaptic membrane|neuronal cell body|adrenergic receptor activity|alpha-2A adrenergic receptor binding|alpha2-adrenergic receptor activity|epinephrine binding|protein heterodimerization activity|protein homodimerization activity|act…
TCONS_00012174	0.103696	-3.26956	7.15536e-05	0.00112112	Down	6.36732	4.73439	7.03671	0.669597	0.414197	0.320633	gi|440891641|ELR45210.1|hypothetical protein M91_02105, partial [Bos mutus]	1.91e-21
TCONS_00012221	0.150497	-2.7322	0.000518969	0.00587302	Down	4.40253	4.43917	4.21387	0.42715	0.507261	0.520918	gi|594036849|XP_006043073.1|PREDICTED: actin-binding LIM protein 2 isoform X15 [Bubalus bubalis]	0	sp|Q6H8Q1|ABLM2_HUMAN	0	Actin-binding LIM protein 2	KOG1044	0	Actin-binding LIM Zn-finger protein Limatin involved in axon guidance							GO:0015629;GO:0005737;GO:0051015;GO:0046872;GO:0030036;GO:0030032;GO:0006351	actin cytoskeleton|cytoplasm|actin filament binding|metal ion binding|actin cytoskeleton organization|lamellipodium assembly|transcription, DNA-templated
TCONS_00012265	0.081585	-3.61555	2.58136e-08	1.06613e-06	Down	6.48842	6.9824	6.77365	0.391137	0.402938	0.433154	gi|1062979113|XP_017905311.1|PREDICTED: LOW QUALITY PROTEIN: N-acetylaspartate synthetase [Capra hircus]	5.17e-137	sp|Q3UGX3|NAT8L_MOUSE	2.19e-130	N-acetylaspartate synthetase	KOG3139	5.11e-81	N-acetyltransferase	ko00250	Alanine, aspartate and glutamate metabolism	1	K18309	NAT8L	aspartate N-acetyltransferase	GO:0005737;GO:0005789;GO:0016021;GO:0031966;GO:0005739;GO:0030867;GO:0017188;GO:0051586	cytoplasm|endoplasmic reticulum membrane|integral component of membrane|mitochondrial membrane|mitochondrion|rough endoplasmic reticulum membrane|aspartate N-acetyltransferase activity|positive regulation of dopamine uptake involved in synaptic transmission
TCONS_00012272	0.234476	-2.09248	0.000160077	0.00220089	Down	13.0359	12.0567	12.1032	2.36797	2.59515	1.5194	gi|803244142|XP_011982128.1|PREDICTED: fibroblast growth factor receptor 3 isoform X5 [Ovis aries musimon]	0	sp|P22607|FGFR3_HUMAN	0	Fibroblast growth factor receptor 3	KOG0200	0	Fibroblast/platelet-derived growth factor receptor and related receptor tyrosine kinases	ko04144,ko04550,ko04810,ko04010,ko04014,ko04015,ko04020,ko04151	Endocytosis|Signaling pathways regulating pluripotency of stem cells|Regulation of actin cytoskeleton|MAPK signaling pathway|Ras signaling pathway|Rap1 signaling pathway|Calcium signaling pathway|PI3K-Akt signaling pathway	8	K05094	FGFR3, CD333	fibroblast growth factor receptor 3
TCONS_00012277	0.0981811	-3.34841	0.000398719	0.00472196	Down	2.26398	2.15613	2.27859	0.429433	0.0578202	0.00433609	gi|803244152|XP_011982133.1|PREDICTED: fibroblast growth factor receptor 3 isoform X10 [Ovis aries musimon]	0	sp|P22607|FGFR3_HUMAN	0	Fibroblast growth factor receptor 3	KOG0200	0	Fibroblast/platelet-derived growth factor receptor and related receptor tyrosine kinases	ko04144,ko04550,ko04810,ko04010,ko04014,ko04015,ko04020,ko04151	Endocytosis|Signaling pathways regulating pluripotency of stem cells|Regulation of actin cytoskeleton|MAPK signaling pathway|Ras signaling pathway|Rap1 signaling pathway|Calcium signaling pathway|PI3K-Akt signaling pathway	8	K05094	FGFR3, CD333	fibroblast growth factor receptor 3
TCONS_00012370	0.126542	-2.98232	0.000374475	0.00447783	Down	3.70594	4.86118	6.54512	0.776843	0.270554	0.389556	gi|942076392|XP_014336015.1|PREDICTED: guanylate cyclase soluble subunit beta-1 isoform X2 [Bos mutus]	1.69e-19	sp|Q4ZHR9|GCYB1_CANLF	3.55e-20	Guanylate cyclase soluble subunit beta-1	KOG4171	2.51e-20	Adenylate/guanylate kinase	ko04540,ko04022,ko00230	Gap junction|cGMP-PKG signaling pathway|Purine metabolism	3	K12319	GUCY1B	guanylate cyclase soluble subunit beta	GO:0005737;GO:0008074;GO:0048786;GO:0005525;GO:0004383;GO:0020037;GO:0046872;GO:0071732;GO:0006182;GO:0019934;GO:0038060;GO:0099555	cytoplasm|guanylate cyclase complex, soluble|presynaptic active zone|GTP binding|guanylate cyclase activity|heme binding|metal ion binding|cellular response to nitric oxide|cGMP biosynthetic process|cGMP-mediated signaling|nitric oxide-cGMP-mediated signaling pathway|trans-synaptic signaling by nitric oxide, modulating synaptic transmission
TCONS_00012395	0.211948	-2.23822	9.46818e-05	0.00142688	Down	7.13589	7.92257	8.65745	0.945765	1.26403	1.5102	gi|1131271316|XP_019815179.1|PREDICTED: uncharacterized protein LOC109558174, partial [Bos indicus]	1.76e-58	sp|Q588U8|CFDP2_TRAJA	1.96e-25	Craniofacial development protein 2										GO:0005737;GO:0005634	cytoplasm|nucleus
TCONS_00012480	0.0809086	-3.62756	1.23247e-08	5.51731e-07	Down	4.35048	4.5516	6.2055	0.358845	0.37174	0.177103	gi|528962036|XP_005211391.1|PREDICTED: NADPH oxidase 5 isoform X1 [Bos taurus]	0	sp|Q96PH1|NOX5_HUMAN	0	NADPH oxidase 5	KOG0039	0	Ferric reductase, NADH/NADPH oxidase and related proteins							GO:0005783;GO:0005789;GO:0043020;GO:0005886;GO:0005509;GO:0050660;GO:0020037;GO:0050661;GO:0015252;GO:0016175;GO:0001525;GO:0006915;GO:0008283;GO:0034599;GO:0050663;GO:0061640;GO:0006952;GO:0001935;GO:0055114;GO:2000379;GO:0043012;GO:0010155;GO:0042554	endoplasmic reticulum|endoplasmic reticulum membrane|NADPH oxidase complex|plasma membrane|calcium ion binding|flavin adenine dinucleotide binding|heme binding|NADP binding|proton channel activity|superoxide-generating NADPH oxidase activity|angiogenesis|apoptotic process|cell population proliferation|cellular response to oxidative stress|cytokine secretion|cytoskeleton-dependent cytokinesis|defe…
TCONS_00012481	0.113276	-3.14208	4.64785e-06	0.000105565	Down	5.0685	3.30769	3.00614	0.469645	0.203186	0.284054	gi|1131150878|XP_019823748.1|PREDICTED: NADPH oxidase 5 [Bos indicus]	0	sp|Q96PH1|NOX5_HUMAN	3.26e-110	NADPH oxidase 5	KOG0039	3.9e-111	Ferric reductase, NADH/NADPH oxidase and related proteins							GO:0005783;GO:0005789;GO:0043020;GO:0005886;GO:0005509;GO:0050660;GO:0020037;GO:0050661;GO:0015252;GO:0016175;GO:0001525;GO:0006915;GO:0008283;GO:0034599;GO:0050663;GO:0061640;GO:0006952;GO:0001935;GO:0055114;GO:2000379;GO:0043012;GO:0010155;GO:0042554	endoplasmic reticulum|endoplasmic reticulum membrane|NADPH oxidase complex|plasma membrane|calcium ion binding|flavin adenine dinucleotide binding|heme binding|NADP binding|proton channel activity|superoxide-generating NADPH oxidase activity|angiogenesis|apoptotic process|cell population proliferation|cellular response to oxidative stress|cytokine secretion|cytoskeleton-dependent cytokinesis|defe…
TCONS_00012497	0.0117046	-6.41678	4.28379e-16	6.76565e-14	Down	3.94688	3.73593	3.72096	0.0520987	0.0381834	0.0104597	gi|742095015|XP_010832776.1|PREDICTED: thrombospondin type-1 domain-containing protein 4 [Bison bison bison]	0	sp|Q6ZMP0|THSD4_HUMAN	0	Thrombospondin type-1 domain-containing protein 4	KOG4597	0	Serine proteinase inhibitor (KU family) with thrombospondin repeats	ko04350	TGF-beta signaling pathway	1	K23377	THSD4, ADAMTSL6	thrombospondin type-1 domain-containing protein 4	GO:0062023;GO:0070062;GO:0001527;GO:0008233;GO:0048251	collagen-containing extracellular matrix|extracellular exosome|microfibril|peptidase activity|elastic fiber assembly
TCONS_00012557	0.0798272	-3.64698	1.00471e-10	6.87521e-09	Down	36.3885	38.4082	36.1996	2.26129	2.32746	1.96838	gi|154707884|NP_001092675.1|la-related protein 6 [Bos taurus]	0	sp|Q9BRS8|LARP6_HUMAN	0	La-related protein 6	KOG1855	0	Predicted RNA-binding protein							GO:0005737;GO:0005634;GO:0005844;GO:1990904;GO:0048027;GO:0017022;GO:0035613;GO:1990825;GO:0032967;GO:1902416;GO:0045727;GO:0006396	cytoplasm|nucleus|polysome|ribonucleoprotein complex|mRNA 5'-UTR binding|myosin binding|RNA stem-loop binding|sequence-specific mRNA binding|positive regulation of collagen biosynthetic process|positive regulation of mRNA binding|positive regulation of translation|RNA processing
TCONS_00012558	0.224776	-2.15344	0.000616166	0.00677114	Down	1.91297	2.13911	2.84163	0.360561	0.3538	0.433801	gi|1062861140|XP_017909049.1|PREDICTED: unconventional myosin-IXa isoform X5 [Capra hircus]	0	sp|Q9Z1N3|MYO9A_RAT	0	Unconventional myosin-IXa	KOG4229	0	Myosin VII, myosin IXB and related myosins							GO:0044295;GO:0030054;GO:0005737;GO:0016021;GO:0016459;GO:0045202;GO:0005524;GO:0005096;GO:0046872;GO:0003774;GO:0034329;GO:0045198;GO:0035556;GO:0150011	axonal growth cone|cell junction|cytoplasm|integral component of membrane|myosin complex|synapse|ATP binding|GTPase activator activity|metal ion binding|motor activity|cell junction assembly|establishment of epithelial cell apical/basal polarity|intracellular signal transduction|regulation of neuron projection arborization
TCONS_00012607	0.178724	-2.4842	4.42753e-05	0.000742951	Down	6.20465	6.09194	4.69905	0.563573	0.419331	1.27017	gi|803073994|XP_012033719.1|PREDICTED: dual specificity protein kinase CLK4 isoform X1 [Ovis aries]	0	sp|Q9HAZ1|CLK4_HUMAN	0	Dual specificity protein kinase CLK4	KOG0671	0	LAMMER dual specificity kinases							GO:0005634;GO:0005524;GO:0004674;GO:0004712;GO:0004713;GO:0046777;GO:0043484	nucleus|ATP binding|protein serine/threonine kinase activity|protein serine/threonine/tyrosine kinase activity|protein tyrosine kinase activity|protein autophosphorylation|regulation of RNA splicing
TCONS_00012733	0.0551673	-4.18004	0.000464994	0.00537267	Down	1.20141	3.61806	2.19635	0.134126	0.027379	0.118399	gi|594053771|XP_006051165.1|PREDICTED: low-density lipoprotein receptor class A domain-containing protein 4 isoform X10 [Bubalus bubalis]	1.54e-55	sp|Q8BWJ4|LRAD4_MOUSE	2.55e-47	Low-density lipoprotein receptor class A domain-containing protein 4										GO:0031901;GO:0016021;GO:0043231;GO:0005654;GO:0070412;GO:0030336;GO:0010719;GO:0060394;GO:0010991;GO:0030512	early endosome membrane|integral component of membrane|intracellular membrane-bounded organelle|nucleoplasm|R-SMAD binding|negative regulation of cell migration|negative regulation of epithelial to mesenchymal transition|negative regulation of pathway-restricted SMAD protein phosphorylation|negative regulation of SMAD protein complex assembly|negative regulation of transforming growth factor beta…
TCONS_00012735	0.0841569	-3.57077	1.16266e-06	3.16598e-05	Down	3.38231	3.50386	2.67917	0.221886	0.264554	0.109155	gi|594053771|XP_006051165.1|PREDICTED: low-density lipoprotein receptor class A domain-containing protein 4 isoform X10 [Bubalus bubalis]	5.41e-160	sp|O15165|LRAD4_HUMAN	1.18e-121	Low-density lipoprotein receptor class A domain-containing protein 4										GO:0031901;GO:0016021;GO:0043231;GO:0070412;GO:0030336;GO:0010719;GO:0060394;GO:0010991;GO:0030512	early endosome membrane|integral component of membrane|intracellular membrane-bounded organelle|R-SMAD binding|negative regulation of cell migration|negative regulation of epithelial to mesenchymal transition|negative regulation of pathway-restricted SMAD protein phosphorylation|negative regulation of SMAD protein complex assembly|negative regulation of transforming growth factor beta receptor si…
TCONS_00012833	0.0497924	-4.32793	0.000147884	0.00205817	Down	3.83611	3.64004	2.83236	0.229337	0.0491762	0.0911834
TCONS_00013000	0.0957846	-3.38406	1.15672e-05	0.000235179	Down	16.9024	10.562	16.3682	3.06453e-07	0.961447	2.13694	gi|926722533|XP_013829701.1|PREDICTED: elongator complex protein 2 isoform X2 [Capra hircus]	1.08e-164	sp|Q6IA86|ELP2_HUMAN	3.87e-147	Elongator complex protein 2	KOG1063	9.11e-148	RNA polymerase II elongator complex, subunit ELP2, WD repeat superfamily							GO:0005737;GO:0005829;GO:0033588;GO:0005654;GO:0008023;GO:0019901;GO:0046425;GO:0006357;GO:0006368;GO:0002098	cytoplasm|cytosol|Elongator holoenzyme complex|nucleoplasm|transcription elongation factor complex|protein kinase binding|regulation of receptor signaling pathway via JAK-STAT|regulation of transcription by RNA polymerase II|transcription elongation from RNA polymerase II promoter|tRNA wobble uridine modification
TCONS_00013012	0.14819	-2.75448	2.36592e-05	0.000433284	Down	9.49006	4.03953	6.54584	0.609462	1.46053	0.135207	gi|742174975|XP_010851176.1|PREDICTED: inositol-trisphosphate 3-kinase B [Bison bison bison]	0	sp|P42335|IP3KB_RAT	0	Inositol-trisphosphate 3-kinase B	KOG1621	0	1D-myo-inositol-triphosphate 3-kinase A	ko04020,ko04070,ko00562	Calcium signaling pathway|Phosphatidylinositol signaling system|Inositol phosphate metabolism	3	K00911	ITPK	1D-myo-inositol-triphosphate 3-kinase	GO:0005829;GO:0016020;GO:0005634;GO:0005524;GO:0005516;GO:0008440;GO:0007166;GO:0071277;GO:0035726;GO:0032958;GO:0032957;GO:0000165;GO:0002262;GO:0045638;GO:0033030;GO:0046638;GO:0046579;GO:0045059;GO:0001932	cytosol|membrane|nucleus|ATP binding|calmodulin binding|inositol-1,4,5-trisphosphate 3-kinase activity|cell surface receptor signaling pathway|cellular response to calcium ion|common myeloid progenitor cell proliferation|inositol phosphate biosynthetic process|inositol trisphosphate metabolic process|MAPK cascade|myeloid cell homeostasis|negative regulation of myeloid cell differentiation|negativ…
TCONS_00013013	0.104656	-3.25627	4.08747e-06	9.41047e-05	Down	2.85554	7.01467	6.74678	0.431271	0.670757	0.183182	gi|742174975|XP_010851176.1|PREDICTED: inositol-trisphosphate 3-kinase B [Bison bison bison]	0	sp|P42335|IP3KB_RAT	0	Inositol-trisphosphate 3-kinase B	KOG1621	0	1D-myo-inositol-triphosphate 3-kinase A	ko04020,ko04070,ko00562	Calcium signaling pathway|Phosphatidylinositol signaling system|Inositol phosphate metabolism	3	K00911	ITPK	1D-myo-inositol-triphosphate 3-kinase	GO:0005829;GO:0016020;GO:0005634;GO:0005524;GO:0005516;GO:0008440;GO:0007166;GO:0071277;GO:0035726;GO:0032958;GO:0032957;GO:0000165;GO:0002262;GO:0045638;GO:0033030;GO:0046638;GO:0046579;GO:0045059;GO:0001932	cytosol|membrane|nucleus|ATP binding|calmodulin binding|inositol-1,4,5-trisphosphate 3-kinase activity|cell surface receptor signaling pathway|cellular response to calcium ion|common myeloid progenitor cell proliferation|inositol phosphate biosynthetic process|inositol trisphosphate metabolic process|MAPK cascade|myeloid cell homeostasis|negative regulation of myeloid cell differentiation|negativ…
TCONS_00013014	0.0732619	-3.77079	1.51853e-06	3.98921e-05	Down	3.95415	6.47418	3.60691	0.210428	0.0198063	0.525899	gi|742174975|XP_010851176.1|PREDICTED: inositol-trisphosphate 3-kinase B [Bison bison bison]	0	sp|P42335|IP3KB_RAT	0	Inositol-trisphosphate 3-kinase B	KOG1621	0	1D-myo-inositol-triphosphate 3-kinase A	ko04020,ko04070,ko00562	Calcium signaling pathway|Phosphatidylinositol signaling system|Inositol phosphate metabolism	3	K00911	ITPK	1D-myo-inositol-triphosphate 3-kinase	GO:0005829;GO:0016020;GO:0005634;GO:0005524;GO:0005516;GO:0008440;GO:0007166;GO:0071277;GO:0035726;GO:0032958;GO:0032957;GO:0000165;GO:0002262;GO:0045638;GO:0033030;GO:0046638;GO:0046579;GO:0045059;GO:0001932	cytosol|membrane|nucleus|ATP binding|calmodulin binding|inositol-1,4,5-trisphosphate 3-kinase activity|cell surface receptor signaling pathway|cellular response to calcium ion|common myeloid progenitor cell proliferation|inositol phosphate biosynthetic process|inositol trisphosphate metabolic process|MAPK cascade|myeloid cell homeostasis|negative regulation of myeloid cell differentiation|negativ…
TCONS_00013059	0.100659	-3.31245	3.29494e-08	1.32753e-06	Down	306.121	298.507	297.281	22.5577	22.4626	22.2936	gi|426239537|XP_004013677.1|PREDICTED: epoxide hydrolase 1 [Ovis aries]	0	sp|P79381|HYEP_PIG	0	Epoxide hydrolase 1	KOG2565	0	Predicted hydrolases or acyltransferases (alpha/beta hydrolase superfamily)	ko00980	Metabolism of xenobiotics by cytochrome P450	1	K01253	EPHX1	microsomal epoxide hydrolase	GO:0005789;GO:0016021;GO:0033961;GO:0019439;GO:0009636	endoplasmic reticulum membrane|integral component of membrane|cis-stilbene-oxide hydrolase activity|aromatic compound catabolic process|response to toxic substance
TCONS_00013070	0.0288199	-5.11679	5.27405e-09	2.5551e-07	Down	3.62443	4.18744	3.07165	0.0356568	0.126389	0.0653432	gi|594066706|XP_006057318.1|PREDICTED: protein dispatched homolog 1 isoform X1 [Bubalus bubalis]	0	sp|Q96F81|DISP1_HUMAN	0	Protein dispatched homolog 1	KOG3664	0	Predicted patched transmembrane receptor	ko04340,ko04341	Hedgehog signaling pathway|Hedgehog signaling pathway - fly	2	K24680	DISP1	protein dispatched 1	GO:0016323;GO:0016021;GO:1904680;GO:0007368;GO:0060539;GO:0009953;GO:0009880;GO:0007225;GO:0015833;GO:0070207;GO:0050708	basolateral plasma membrane|integral component of membrane|peptide transmembrane transporter activity|determination of left/right symmetry|diaphragm development|dorsal/ventral pattern formation|embryonic pattern specification|patched ligand maturation|peptide transport|protein homotrimerization|regulation of protein secretion
TCONS_00013104	0.156265	-2.67793	0.000156289	0.0021569	Down	1.70839	1.87805	1.95511	0.248151	0.176042	0.21353	gi|926710158|XP_013825248.1|PREDICTED: excitatory amino acid transporter 2 isoform X1 [Capra hircus]	0	sp|P31596|EAA2_RAT	0	Excitatory amino acid transporter 2	KOG3787	0	Glutamate/aspartate and neutral amino acid transporters							GO:0043198;GO:0043197;GO:0005887;GO:0043005;GO:0005886;GO:0042734;GO:0045202;GO:0015501;GO:0005314;GO:0046872;GO:0098712;GO:0015813;GO:0006836;GO:0070207	dendritic shaft|dendritic spine|integral component of plasma membrane|neuron projection|plasma membrane|presynaptic membrane|synapse|glutamate:sodium symporter activity|high-affinity glutamate transmembrane transporter activity|metal ion binding|L-glutamate import across plasma membrane|L-glutamate transmembrane transport|neurotransmitter transport|protein homotrimerization
TCONS_00013106	0.136946	-2.86832	0.000188509	0.00253253	Down	1.71585	2.63633	2.74799	0.38058	0.129078	0.209329	gi|114050967|NP_001040099.1|bitter taste receptor Bota-T2R65A [Bos taurus]	3.47e-33	sp|P11369|LORF2_MOUSE	1.69e-16	LINE-1 retrotransposable element ORF2 protein										GO:0004519;GO:0046872;GO:0003964;GO:0006310	endonuclease activity|metal ion binding|RNA-directed DNA polymerase activity|DNA recombination
TCONS_00013127	0.0127998	-6.28774	5.06033e-11	3.66609e-09	Down	8.08635	20.5383	11.4995	0.123329	0.19012	0.0915669	gi|426245322|XP_004016462.1|PREDICTED: uncharacterized protein C11orf74 homolog isoform X1 [Ovis aries]	1.24e-117	sp|Q3ZBP0|CK074_BOVIN	4.08e-114	Protein C11orf74 homolog										GO:0097731;GO:0005829;GO:0120160;GO:0007340;GO:0007283	9+0 non-motile cilium|cytosol|intraciliary transport particle A binding|acrosome reaction|spermatogenesis
TCONS_00013128	0.00754952	-7.0494	1.83022e-06	4.67429e-05	Down	20.7906	9.07809	5.02428	4.53494e-17	2.12602e-25	0.226323	gi|594077363|XP_006062401.1|PREDICTED: uncharacterized protein C11orf74 homolog isoform X4 [Bubalus bubalis]	4.67e-27	sp|Q3ZBP0|CK074_BOVIN	3.9e-27	Protein C11orf74 homolog										GO:0097731;GO:0005829;GO:0120160;GO:0007340;GO:0007283	9+0 non-motile cilium|cytosol|intraciliary transport particle A binding|acrosome reaction|spermatogenesis
TCONS_00013130	0.0387463	-4.6898	7.77424e-09	3.66298e-07	Down	35.7651	17.7133	17.0379	1.58418	5.90311e-07	0.481004	gi|594077363|XP_006062401.1|PREDICTED: uncharacterized protein C11orf74 homolog isoform X4 [Bubalus bubalis]	8.48e-25	sp|Q3ZBP0|CK074_BOVIN	8.53e-25	Protein C11orf74 homolog										GO:0097731;GO:0005829;GO:0120160;GO:0007340;GO:0007283	9+0 non-motile cilium|cytosol|intraciliary transport particle A binding|acrosome reaction|spermatogenesis
TCONS_00013163	0.186415	-2.42341	0.000235919	0.00304612	Down	5.14316	5.53308	4.70909	0.964639	0.677435	0.493387	gi|742236921|XP_010830124.1|PREDICTED: T-complex protein 11-like protein 1 isoform X1 [Bison bison bison]	0	sp|Q9NUJ3|T11L1_HUMAN	0	T-complex protein 11-like protein 1	KOG1981	0	SOK1 kinase belonging to the STE20/SPS1/GC kinase family							GO:0005874	microtubule
TCONS_00013234	0.0101402	-6.62378	4.95061e-08	1.92581e-06	Down	2.12232	1.49537	1.37663	2.29868e-05	0.038531	5.7473e-05	gi|803216882|XP_011968803.1|PREDICTED: bifunctional heparan sulfate N-deacetylase/N-sulfotransferase 1 isoform X1 [Ovis aries musimon]	0	sp|P52848|NDST1_HUMAN	0	Bifunctional heparan sulfate N-deacetylase/N-sulfotransferase 1	KOG3703	0	Heparan sulfate N-deacetylase/N-sulfotransferase	ko00534	Glycosaminoglycan biosynthesis - heparan sulfate / heparin	1	K02576	NDST1	heparan sulfate N-deacetylase/N-sulfotransferase NDST1	GO:0005794;GO:0000139;GO:0016021;GO:0015016;GO:0019213;GO:0042328;GO:0035904;GO:0003279;GO:0060976;GO:0048702;GO:0048703;GO:0008543;GO:0030900;GO:0006024;GO:0015012;GO:0015014;GO:0030210;GO:0006954;GO:0030901;GO:0043410;GO:0045880;GO:0006477;GO:0007585	Golgi apparatus|Golgi membrane|integral component of membrane|[heparan sulfate]-glucosamine N-sulfotransferase activity|deacetylase activity|heparan sulfate N-acetylglucosaminyltransferase activity|aorta development|cardiac septum development|coronary vasculature development|embryonic neurocranium morphogenesis|embryonic viscerocranium morphogenesis|fibroblast growth factor receptor signaling pat…
TCONS_00013246	0.154785	-2.69166	0.000434624	0.00507412	Down	2.18637	1.85089	2.28769	0.085432	0.2736	0.364016	gi|114050967|NP_001040099.1|bitter taste receptor Bota-T2R65A [Bos taurus]	1.24e-30
TCONS_00013269	0.138228	-2.85488	3.58552e-05	0.000619024	Down	11.2868	12.392	12.0993	1.18812	0.970486	1.4953	gi|982911591|XP_015328500.1|PREDICTED: neprilysin isoform X1 [Bos taurus]	5.44e-138	sp|Q61391|NEP_MOUSE	2.58e-129	Neprilysin	KOG3624	1.62e-129	M13 family peptidase							GO:0030424;GO:0005903;GO:0005737;GO:0031410;GO:0030425;GO:0005769;GO:0016021;GO:0016020;GO:0045121;GO:0044306;GO:0043025;GO:0005886;GO:0098793;GO:0045202;GO:0008021;GO:0005802;GO:1901612;GO:0004175;GO:0008238;GO:0004222;GO:0008237;GO:0070012;GO:0008233;GO:0042277;GO:0001786;GO:0042803;GO:0008270;GO:0097242;GO:0150094;GO:0050435;GO:0071345;GO:0071492;GO:0071493;GO:0046449;GO:0001822;GO:0007611;GO:…	axon|brush border|cytoplasm|cytoplasmic vesicle|dendrite|early endosome|integral component of membrane|membrane|membrane raft|neuron projection terminus|neuronal cell body|plasma membrane|presynapse|synapse|synaptic vesicle|trans-Golgi network|cardiolipin binding|endopeptidase activity|exopeptidase activity|metalloendopeptidase activity|metallopeptidase activity|oligopeptidase activity|peptidase …
TCONS_00013270	0.0861677	-3.53671	6.57867e-05	0.00104067	Down	7.15061	5.68488	6.05442	0.655208	0.150121	0.389242	gi|426218089|XP_004003282.1|PREDICTED: neprilysin isoform X2 [Ovis aries]	0	sp|P07861|NEP_RAT	0	Neprilysin	KOG3624	0	M13 family peptidase							GO:0030424;GO:0005903;GO:0005737;GO:0030425;GO:0005769;GO:0016021;GO:0016020;GO:0045121;GO:0044306;GO:0043025;GO:0005886;GO:0045202;GO:0008021;GO:0005802;GO:1901612;GO:0008238;GO:0004222;GO:0070012;GO:0042277;GO:0001786;GO:0042803;GO:0008270;GO:0097242;GO:0150094;GO:0050435;GO:0071345;GO:0071492;GO:0071493;GO:0046449;GO:0001822;GO:0007611;GO:0030324;GO:0061837;GO:0006518;GO:0001890;GO:1900273;GO:…	axon|brush border|cytoplasm|dendrite|early endosome|integral component of membrane|membrane|membrane raft|neuron projection terminus|neuronal cell body|plasma membrane|synapse|synaptic vesicle|trans-Golgi network|cardiolipin binding|exopeptidase activity|metalloendopeptidase activity|oligopeptidase activity|peptide binding|phosphatidylserine binding|protein homodimerization activity|zinc ion bind…
TCONS_00013273	0.212555	-2.23409	1.6806e-05	0.000324642	Down	22.8679	23.8314	23.5597	3.85561	4.22904	2.99172	gi|742143024|XP_010843052.1|PREDICTED: rho guanine nucleotide exchange factor 26 [Bison bison bison]	0	sp|Q96DR7|ARHGQ_HUMAN	0	Rho guanine nucleotide exchange factor 26	KOG3523	0	Putative guanine nucleotide exchange factor TIM							GO:0005829;GO:0001726;GO:0005089;GO:0001886;GO:0007186;GO:0043065;GO:0035023;GO:0051056;GO:0097178	cytosol|ruffle|Rho guanyl-nucleotide exchange factor activity|endothelial cell morphogenesis|G protein-coupled receptor signaling pathway|positive regulation of apoptotic process|regulation of Rho protein signal transduction|regulation of small GTPase mediated signal transduction|ruffle assembly
TCONS_00013298	0.0606112	-4.04427	5.29618e-12	4.42102e-10	Down	6.74931	6.94588	4.55414	0.353577	0.471631	2.37327e-05	gi|965949701|XP_014952818.1|PREDICTED: proto-oncogene tyrosine-protein kinase ROS isoform X2 [Ovis aries]	0	sp|P08922|ROS1_HUMAN	0	Proto-oncogene tyrosine-protein kinase ROS	KOG1095	0	Protein tyrosine kinase	ko04013	MAPK signaling pathway - fly	1	K05088	ROS1	proto-oncogene tyrosine-protein kinase ROS	GO:0009986;GO:0005887;GO:0016020;GO:0048471;GO:0043235;GO:0005524;GO:0019903;GO:0004713;GO:0004714;GO:0030154;GO:0008283;GO:0002066;GO:0010629;GO:0038083;GO:0006468;GO:0001558;GO:0070372;GO:0010966;GO:0032006;GO:0023014;GO:0007283;GO:0007169	cell surface|integral component of plasma membrane|membrane|perinuclear region of cytoplasm|receptor complex|ATP binding|protein phosphatase binding|protein tyrosine kinase activity|transmembrane receptor protein tyrosine kinase activity|cell differentiation|cell population proliferation|columnar/cuboidal epithelial cell development|negative regulation of gene expression|peptidyl-tyrosine autopho…
TCONS_00013299	0.103919	-3.26647	5.93542e-09	2.84756e-07	Down	11.8084	11.8331	13.052	1.1954	0.889865	0.737264	gi|594052731|XP_006050672.1|PREDICTED: protein FAM162B [Bubalus bubalis]	2.98e-76	sp|A6QPI4|F162B_BOVIN	1.28e-76	Protein FAM162B										GO:0016021	integral component of membrane
TCONS_00013324	0.233974	-2.09558	0.000871202	0.00895096	Down	8.19703	7.25464	4.28848	1.01783	1.55926	0.850315	gi|741883357|XP_010797254.1|PREDICTED: band 4.1-like protein 2 isoform X3 [Bos taurus]	0	sp|O43491|E41L2_HUMAN	0	Band 4.1-like protein 2	KOG3527	0	Erythrocyte membrane protein 4.1 and related proteins of the ERM family							GO:0099738;GO:0030054;GO:0005829;GO:0070062;GO:0005925;GO:0005654;GO:0005886;GO:0008091;GO:0003779;GO:0042731;GO:0030507;GO:0005198;GO:0031032;GO:0007049;GO:0051301;GO:0030866;GO:1904778	cell cortex region|cell junction|cytosol|extracellular exosome|focal adhesion|nucleoplasm|plasma membrane|spectrin|actin binding|PH domain binding|spectrin binding|structural molecule activity|actomyosin structure organization|cell cycle|cell division|cortical actin cytoskeleton organization|positive regulation of protein localization to cell cortex
TCONS_00013325	0.233632	-2.09769	0.000130724	0.00185799	Down	4.34568	5.50482	5.09183	0.901425	0.745277	0.94507	gi|803284835|XP_012002080.1|PREDICTED: band 4.1-like protein 2 isoform X11 [Ovis aries musimon]	0	sp|O43491|E41L2_HUMAN	0	Band 4.1-like protein 2	KOG3527	0	Erythrocyte membrane protein 4.1 and related proteins of the ERM family							GO:0099738;GO:0030054;GO:0005829;GO:0070062;GO:0005925;GO:0005654;GO:0005886;GO:0008091;GO:0003779;GO:0042731;GO:0030507;GO:0005198;GO:0031032;GO:0007049;GO:0051301;GO:0030866;GO:1904778	cell cortex region|cell junction|cytosol|extracellular exosome|focal adhesion|nucleoplasm|plasma membrane|spectrin|actin binding|PH domain binding|spectrin binding|structural molecule activity|actomyosin structure organization|cell cycle|cell division|cortical actin cytoskeleton organization|positive regulation of protein localization to cell cortex
TCONS_00013326	0.0332067	-4.91238	4.70428e-12	3.96888e-10	Down	4.29965	6.65182	11.9073	0.246508	0.14579	0.170848	gi|1131296994|XP_019822986.1|PREDICTED: band 4.1-like protein 2 isoform X2 [Bos indicus]	0	sp|O43491|E41L2_HUMAN	0	Band 4.1-like protein 2	KOG3527	0	Erythrocyte membrane protein 4.1 and related proteins of the ERM family							GO:0099738;GO:0030054;GO:0005829;GO:0070062;GO:0005925;GO:0005654;GO:0005886;GO:0008091;GO:0003779;GO:0042731;GO:0030507;GO:0005198;GO:0031032;GO:0007049;GO:0051301;GO:0030866;GO:1904778	cell cortex region|cell junction|cytosol|extracellular exosome|focal adhesion|nucleoplasm|plasma membrane|spectrin|actin binding|PH domain binding|spectrin binding|structural molecule activity|actomyosin structure organization|cell cycle|cell division|cortical actin cytoskeleton organization|positive regulation of protein localization to cell cortex
TCONS_00013335	0.0885067	-3.49807	0.000341546	0.00414177	Down	0.991266	1.68255	1.68054	0.128942	0.0667985	0.0875739	gi|440896800|ELR48628.1|hypothetical protein M91_07595, partial [Bos mutus]	1.94e-56	sp|O00370|LORF2_HUMAN	7.37e-47	LINE-1 retrotransposable element ORF2 protein										GO:0046872;GO:0003964;GO:0009036;GO:0006310;GO:0090305;GO:0032199;GO:0032197	metal ion binding|RNA-directed DNA polymerase activity|type II site-specific deoxyribonuclease activity|DNA recombination|nucleic acid phosphodiester bond hydrolysis|reverse transcription involved in RNA-mediated transposition|transposition, RNA-mediated
TCONS_00013365	0.165939	-2.59128	1.86647e-05	0.000354818	Down	205.525	200.794	199.509	25.1434	24.8111	24.5789	gi|594088311|XP_006067608.1|PREDICTED: basal cell adhesion molecule isoform X1 [Bubalus bubalis]	0	sp|Q9MZ08|BCAM_BOVIN	0	Basal cell adhesion molecule										GO:0009986;GO:0016021;GO:0005886;GO:0043236;GO:0005055;GO:0008022;GO:0007160	cell surface|integral component of membrane|plasma membrane|laminin binding|laminin receptor activity|protein C-terminus binding|cell-matrix adhesion
TCONS_00013366	0.221762	-2.17291	2.68385e-05	0.000483657	Down	67.7026	61.8202	68.612	11.7666	10.2961	10.5188	gi|528992108|XP_005219255.1|PREDICTED: nectin-2 isoform X2 [Bos taurus]	0	sp|Q92692|NECT2_HUMAN	2.29e-165	Nectin-2				ko04520,ko04514	Adherens junction|Cell adhesion molecules	2	K06531	PVRL2, CD112	poliovirus receptor-related protein 2	GO:0009986;GO:0044291;GO:0005911;GO:0070062;GO:0005925;GO:0016021;GO:0005886;GO:0005915;GO:0050839;GO:0015026;GO:0042802;GO:0042803;GO:0001618;GO:0001675;GO:0034332;GO:0044406;GO:0032990;GO:0044782;GO:0046814;GO:0007010;GO:0051654;GO:0009566;GO:0019064;GO:0007156;GO:0002891;GO:0033005;GO:0045954;GO:0002860;GO:0050862;GO:0050776;GO:0046596;GO:0030382;GO:0007286;GO:0007289;GO:0042271;GO:0060370	cell surface|cell-cell contact zone|cell-cell junction|extracellular exosome|focal adhesion|integral component of membrane|plasma membrane|zonula adherens|cell adhesion molecule binding|coreceptor activity|identical protein binding|protein homodimerization activity|virus receptor activity|acrosome assembly|adherens junction organization|adhesion of symbiont to host|cell part morphogenesis|cilium …
TCONS_00013367	0.0237584	-5.39542	2.13784e-16	3.54665e-14	Down	18.6147	18.19	17.0553	0.297767	0.323084	0.327927	gi|115497936|NP_001068678.1|nectin-2 precursor [Bos taurus]	0	sp|Q92692|NECT2_HUMAN	2.52e-158	Nectin-2				ko04520,ko04514	Adherens junction|Cell adhesion molecules	2	K06531	PVRL2, CD112	poliovirus receptor-related protein 2	GO:0009986;GO:0044291;GO:0005911;GO:0070062;GO:0005925;GO:0016021;GO:0005886;GO:0005915;GO:0050839;GO:0015026;GO:0042802;GO:0042803;GO:0001618;GO:0001675;GO:0034332;GO:0044406;GO:0032990;GO:0044782;GO:0046814;GO:0007010;GO:0051654;GO:0009566;GO:0019064;GO:0007156;GO:0002891;GO:0033005;GO:0045954;GO:0002860;GO:0050862;GO:0050776;GO:0046596;GO:0030382;GO:0007286;GO:0007289;GO:0042271;GO:0060370	cell surface|cell-cell contact zone|cell-cell junction|extracellular exosome|focal adhesion|integral component of membrane|plasma membrane|zonula adherens|cell adhesion molecule binding|coreceptor activity|identical protein binding|protein homodimerization activity|virus receptor activity|acrosome assembly|adherens junction organization|adhesion of symbiont to host|cell part morphogenesis|cilium …
TCONS_00013368	0.1784	-2.48681	9.68401e-06	0.000201775	Down	20.8368	21.7708	20.9849	2.36181	1.89069	4.15905	gi|528992104|XP_005219253.1|PREDICTED: nectin-2 isoform X1 [Bos taurus]	0	sp|Q92692|NECT2_HUMAN	0	Nectin-2				ko04520,ko04514	Adherens junction|Cell adhesion molecules	2	K06531	PVRL2, CD112	poliovirus receptor-related protein 2	GO:0009986;GO:0044291;GO:0005911;GO:0070062;GO:0005925;GO:0016021;GO:0005886;GO:0005915;GO:0050839;GO:0015026;GO:0042802;GO:0042803;GO:0001618;GO:0001675;GO:0034332;GO:0044406;GO:0032990;GO:0044782;GO:0046814;GO:0007010;GO:0051654;GO:0009566;GO:0019064;GO:0007156;GO:0002891;GO:0033005;GO:0045954;GO:0002860;GO:0050862;GO:0050776;GO:0046596;GO:0030382;GO:0007286;GO:0007289;GO:0042271;GO:0060370	cell surface|cell-cell contact zone|cell-cell junction|extracellular exosome|focal adhesion|integral component of membrane|plasma membrane|zonula adherens|cell adhesion molecule binding|coreceptor activity|identical protein binding|protein homodimerization activity|virus receptor activity|acrosome assembly|adherens junction organization|adhesion of symbiont to host|cell part morphogenesis|cilium …
TCONS_00013387	0.0860645	-3.53844	0.000612666	0.00674206	Down	3.13966	3.0652	3.73071	0.346235	0.163997	0.139949	gi|803247111|XP_011983553.1|PREDICTED: kinesin light chain 3 isoform X2 [Ovis aries musimon]	0	sp|Q2TBQ9|KLC3_BOVIN	0	Kinesin light chain 3	KOG1840	1.88e-129	Kinesin light chain							GO:0005737;GO:0005871;GO:0005874;GO:0003777	cytoplasm|kinesin complex|microtubule|microtubule motor activity
TCONS_00013397	0.0816085	-3.61514	4.39752e-07	1.33769e-05	Down	6.45069	5.29798	7.81295	0.537864	0.0826563	0.562492	gi|1124003498|XP_019610365.1|PREDICTED: homeobox protein SIX5, partial [Rhinolophus sinicus]	1.49e-100	sp|Q8N196|SIX5_HUMAN	8.77e-101	Homeobox protein SIX5	KOG0775	1.68e-63	Transcription factor SIX and related HOX domain proteins							GO:0005737;GO:0000790;GO:0005634;GO:0005667;GO:0000981;GO:0000978;GO:0000976;GO:0048856;GO:0002088;GO:1902723;GO:0045892;GO:0045944;GO:0007286	cytoplasm|nuclear chromatin|nucleus|transcription factor complex|DNA-binding transcription factor activity, RNA polymerase II-specific|RNA polymerase II proximal promoter sequence-specific DNA binding|transcription regulatory region sequence-specific DNA binding|anatomical structure development|lens development in camera-type eye|negative regulation of skeletal muscle satellite cell proliferation…
TCONS_00013401	0.0148569	-6.07272	3.56981e-14	4.24549e-12	Down	3.13301	3.17725	2.58249	0.031058	0.027518	0.0365461	gi|157502175|NP_001098812.1|hypoxia-inducible factor 3-alpha [Bos taurus]	0	sp|Q9Y2N7|HIF3A_HUMAN	0	Hypoxia-inducible factor 3-alpha	KOG3558	2.52e-180	Hypoxia-inducible factor 1/Neuronal PAS domain protein NPAS1
TCONS_00013436	0.00324091	-8.26939	7.5112e-32	9.88574e-29	Down	190.174	184.93	177.193	1.33167	1.12081e-07	2.24106e-07	gi|556729112|XP_005985668.1|PREDICTED: LOW QUALITY PROTEIN: selenoprotein W, 1 [Pantholops hodgsonii]	1.63e-31	sp|O19097|SELW_SHEEP	1.61e-31	Selenoprotein W										GO:0005737;GO:0016209	cytoplasm|antioxidant activity
TCONS_00013465	0.1475	-2.76121	0.000862328	0.00888522	Down	5.26433	7.00384	7.67105	0.727926	0.926341	0.521536	gi|742163238|XP_010847887.1|PREDICTED: trans-1,2-dihydrobenzene-1,2-diol dehydrogenase [Bison bison bison]	0	sp|Q148L6|DHDH_BOVIN	0	Trans-1,2-dihydrobenzene-1,2-diol dehydrogenase	KOG2741	0	Dimeric dihydrodiol dehydrogenase	ko00040,ko00980	Pentose and glucuronate interconversions|Metabolism of xenobiotics by cytochrome P450	2	K00078	DHDH	dihydrodiol dehydrogenase / D-xylose 1-dehydrogenase (NADP)	GO:0047837;GO:0047115;GO:0042843	D-xylose 1-dehydrogenase (NADP+) activity|trans-1,2-dihydrobenzene-1,2-diol dehydrogenase activity|D-xylose catabolic process
TCONS_00013474	0.15715	-2.66979	4.77832e-07	1.44462e-05	Down	24.1305	23.9368	27.7371	3.53073	2.83984	2.47158	gi|488512211|XP_004448161.1|PREDICTED: U1 small nuclear ribonucleoprotein 70 kDa isoform X3 [Dasypus novemcinctus]	3.75e-77	sp|P08621|RU17_HUMAN	5.99e-69	U1 small nuclear ribonucleoprotein 70 kDa	KOG0113	4.89e-71	U1 small nuclear ribonucleoprotein (RRM superfamily)	ko03040	Spliceosome	1	K11093	SNRP70	U1 small nuclear ribonucleoprotein 70kDa	GO:0016607;GO:0005654;GO:0005634;GO:0005681;GO:0005685;GO:0071004;GO:0003729;GO:0003723;GO:0030619;GO:0000398;GO:1904715;GO:0061084;GO:0048026;GO:0043462;GO:0043484	nuclear speck|nucleoplasm|nucleus|spliceosomal complex|U1 snRNP|U2-type prespliceosome|mRNA binding|RNA binding|U1 snRNA binding|mRNA splicing, via spliceosome|negative regulation of chaperone-mediated autophagy|negative regulation of protein refolding|positive regulation of mRNA splicing, via spliceosome|regulation of ATPase activity|regulation of RNA splicing
TCONS_00013476	0.142743	-2.8085	1.51905e-07	5.23827e-06	Down	50.9565	49.4872	47.3376	4.13179	4.68172	6.81693	gi|488512211|XP_004448161.1|PREDICTED: U1 small nuclear ribonucleoprotein 70 kDa isoform X3 [Dasypus novemcinctus]	3.8e-77	sp|P08621|RU17_HUMAN	6.05e-69	U1 small nuclear ribonucleoprotein 70 kDa	KOG0113	4.96e-71	U1 small nuclear ribonucleoprotein (RRM superfamily)	ko03040	Spliceosome	1	K11093	SNRP70	U1 small nuclear ribonucleoprotein 70kDa	GO:0016607;GO:0005654;GO:0005634;GO:0005681;GO:0005685;GO:0071004;GO:0003729;GO:0003723;GO:0030619;GO:0000398;GO:1904715;GO:0061084;GO:0048026;GO:0043462;GO:0043484	nuclear speck|nucleoplasm|nucleus|spliceosomal complex|U1 snRNP|U2-type prespliceosome|mRNA binding|RNA binding|U1 snRNA binding|mRNA splicing, via spliceosome|negative regulation of chaperone-mediated autophagy|negative regulation of protein refolding|positive regulation of mRNA splicing, via spliceosome|regulation of ATPase activity|regulation of RNA splicing
TCONS_00013477	0.0902431	-3.47004	2.35788e-05	0.000432816	Down	4.05331	6.66669	3.99368	0.483877	0.182219	0.323521	gi|488512211|XP_004448161.1|PREDICTED: U1 small nuclear ribonucleoprotein 70 kDa isoform X3 [Dasypus novemcinctus]	5.67e-78	sp|P08621|RU17_HUMAN	1.41e-69	U1 small nuclear ribonucleoprotein 70 kDa	KOG0113	8.31e-72	U1 small nuclear ribonucleoprotein (RRM superfamily)	ko03040	Spliceosome	1	K11093	SNRP70	U1 small nuclear ribonucleoprotein 70kDa	GO:0016607;GO:0005654;GO:0005634;GO:0005681;GO:0005685;GO:0071004;GO:0003729;GO:0003723;GO:0030619;GO:0000398;GO:1904715;GO:0061084;GO:0048026;GO:0043462;GO:0043484	nuclear speck|nucleoplasm|nucleus|spliceosomal complex|U1 snRNP|U2-type prespliceosome|mRNA binding|RNA binding|U1 snRNA binding|mRNA splicing, via spliceosome|negative regulation of chaperone-mediated autophagy|negative regulation of protein refolding|positive regulation of mRNA splicing, via spliceosome|regulation of ATPase activity|regulation of RNA splicing
TCONS_00013481	0.0396698	-4.65581	3.73891e-05	0.000640742	Down	3.89441	2.47473e-05	6.97996	0.265849	0.0273582	0.0356558	gi|803246397|XP_011983191.1|PREDICTED: liprin-alpha-3 isoform X2 [Ovis aries musimon]	6.33e-141	sp|O75145|LIPA3_HUMAN	2.54e-66	Liprin-alpha-3	KOG0249	1.36e-72	LAR-interacting protein and related proteins							GO:0001669;GO:0005829;GO:0098875;GO:0098978;GO:0048786;GO:0098831;GO:0014047;GO:0007269;GO:0048172;GO:0016081	acrosomal vesicle|cytosol|epididymosome|glutamatergic synapse|presynaptic active zone|presynaptic active zone cytoplasmic component|glutamate secretion|neurotransmitter secretion|regulation of short-term neuronal synaptic plasticity|synaptic vesicle docking
TCONS_00013553	0.0909788	-3.45833	1.02521e-05	0.000212267	Down	3.80281	5.49532	4.23872	0.372171	0.357078	0.177647	gi|1062931078|XP_005692929.3|PREDICTED: sialic acid-binding Ig-like lectin 5 [Capra hircus]	0	sp|Q920G3|SIGL5_MOUSE	1.56e-129	Sialic acid-binding Ig-like lectin 5
TCONS_00013583	0.0810659	-3.62476	0.000268576	0.003388	Down	1.80457	1.51392	1.68161	0.0749208	0.103769	0.121115	gi|803247134|XP_011983564.1|PREDICTED: NTPase KAP family P-loop domain-containing protein 1 isoform X4 [Ovis aries musimon]	0	sp|Q17RQ9|NKPD1_HUMAN	0	NTPase KAP family P-loop domain-containing protein 1	KOG0502	2.65e-12	Integral membrane ankyrin-repeat protein Kidins220 (protein kinase D substrate)							GO:0016021	integral component of membrane
TCONS_00013646	0.0881504	-3.50389	1.13923e-06	3.10861e-05	Down	9.96187	7.64347	8.86754	0.776786	0.286136	0.678621	gi|1131196034|XP_019834972.1|PREDICTED: LOW QUALITY PROTEIN: coiled-coil domain-containing protein 114 [Bos indicus]	0	sp|Q96M63|CC114_HUMAN	0	Coiled-coil domain-containing protein 114										GO:0005930;GO:0005929;GO:0036157;GO:0003341;GO:0036158	axoneme|cilium|outer dynein arm|cilium movement|outer dynein arm assembly
TCONS_00013655	0.0496228	-4.33285	4.90428e-08	1.90967e-06	Down	13.8172	12.759	14.1881	0.410213	0.658515	0.437542	gi|213021136|NP_001132921.1|D site-binding protein [Ovis aries]	4.07e-128	sp|Q32PF6|DBP_BOVIN	1.93e-126	D site-binding protein	KOG3119	1.03e-123	Basic region leucine zipper transcription factor							GO:0005634;GO:0001228;GO:0000977;GO:0007623	nucleus|DNA-binding transcription activator activity, RNA polymerase II-specific|RNA polymerase II regulatory region sequence-specific DNA binding|circadian rhythm
TCONS_00013686	0.0901763	-3.47111	0.000562578	0.00627868	Down	4.18713	5.80497	1.89221	0.193818	0.508188	0.0901309	gi|965891195|XP_014944732.1|PREDICTED: testis-specific serine kinase substrate isoform X4 [Ovis aries musimon]	0	sp|O54887|TSKS_MOUSE	1.36e-175	Testis-specific serine kinase substrate										GO:0001669;GO:0005814;GO:0019901;GO:0010923	acrosomal vesicle|centriole|protein kinase binding|negative regulation of phosphatase activity
TCONS_00013698	0.148235	-2.75404	0.000159779	0.00219816	Down	1.45456	1.80515	2.83595	0.178586	0.307988	0.183253	gi|556719287|XP_005955529.1|PREDICTED: bifunctional polynucleotide phosphatase/kinase [Pantholops hodgsonii]	7.86e-153	sp|Q96T60|PNKP_HUMAN	2.34e-129	Bifunctional polynucleotide phosphatase/kinase	KOG2134	5.4e-130	Polynucleotide kinase 3' phosphatase
TCONS_00013712	0.185577	-2.42991	3.3458e-06	7.90106e-05	Down	75.9752	78.1482	78.3067	10.7695	10.5765	10.6259	gi|556719162|XP_005955468.1|PREDICTED: napsin-A [Pantholops hodgsonii]	0	sp|O96009|NAPSA_HUMAN	0	Napsin-A	KOG1339	0	Aspartyl protease	ko04142	Lysosome	1	K08565	NAPSA	napsin-A	GO:0097208;GO:0070062;GO:0005615;GO:0005764;GO:0097486;GO:0004190;GO:0004175;GO:0008233;GO:0044267;GO:0033619;GO:0030163;GO:0006508;GO:0043129	alveolar lamellar body|extracellular exosome|extracellular space|lysosome|multivesicular body lumen|aspartic-type endopeptidase activity|endopeptidase activity|peptidase activity|cellular protein metabolic process|membrane protein proteolysis|protein catabolic process|proteolysis|surfactant homeostasis
TCONS_00013764	0.197518	-2.33995	0.000171635	0.00233443	Down	1.85402	2.41943	3.00475	0.279255	0.311599	0.47454	gi|741960793|XP_010813618.1|PREDICTED: zinc finger protein OZF isoform X2 [Bos taurus]	0	sp|P51523|ZNF84_HUMAN	6.1e-140	Zinc finger protein 84	KOG1721	4.39e-140	FOG: Zn-finger							GO:0005634;GO:0003677;GO:0008270;GO:0006355	nucleus|DNA binding|zinc ion binding|regulation of transcription, DNA-templated
TCONS_00013767	0.035871	-4.80104	0.000935457	0.00944402	Down	1.61344	1.71866	1.36173	0	0.054367	0.0515309
TCONS_00013768	0.115987	-3.10796	0.000630318	0.00689595	Down	7.89909	6.02386	5.46014	1.69376	0.000305098	5.05662e-05
TCONS_00013819	0.0718838	-3.79819	0.000544924	0.0061107	Down	1.5852	1.50414	1.69304	0.0871563	0.0869094	0.0831756	gi|426239844|XP_004013828.1|PREDICTED: ankyrin repeat domain-containing protein 65 [Ovis aries]	0	sp|A6QPE7|ANR65_BOVIN	0	Ankyrin repeat domain-containing protein 65	KOG4177	7.3e-22	Ankyrin
TCONS_00013967	0.0218599	-5.51557	2.6239e-07	8.51291e-06	Down	2.84317	2.90583	2.85965	0.0124592	0.0530401	0.0670836	gi|1062953462|XP_017902135.1|PREDICTED: LOW QUALITY PROTEIN: sonic hedgehog protein [Capra hircus]	0	sp|Q62226|SHH_MOUSE	0	Sonic hedgehog protein	KOG3638	0	Sonic hedgehog and related proteins	ko04340	Hedgehog signaling pathway	1	K11988	SHH	sonic hedgehog	GO:0030424;GO:0009986;GO:0030425;GO:0005783;GO:0031012;GO:0005576;GO:0005615;GO:0005794;GO:0016020;GO:0045121;GO:0043025;GO:0005634;GO:0005886;GO:0008021;GO:0030133;GO:0005509;GO:0005539;GO:0043237;GO:0005113;GO:0008270;GO:0048856;GO:0048646;GO:0008209;GO:0001525;GO:0048645;GO:0009952;GO:0097190;GO:0060840;GO:0007411;GO:0060020;GO:0007596;GO:0001569;GO:0060442;GO:0060445;GO:0001658;GO:0048754;GO:…	axon|cell surface|dendrite|endoplasmic reticulum|extracellular matrix|extracellular region|extracellular space|Golgi apparatus|membrane|membrane raft|neuronal cell body|nucleus|plasma membrane|synaptic vesicle|transport vesicle|calcium ion binding|glycosaminoglycan binding|laminin-1 binding|patched binding|zinc ion binding|anatomical structure development|anatomical structure formation involved i…
TCONS_00013968	0.0438342	-4.5118	2.16948e-06	5.42836e-05	Down	4.12403	4.18127	4.495	0.329614	0.059061	0.040601	gi|1062953462|XP_017902135.1|PREDICTED: LOW QUALITY PROTEIN: sonic hedgehog protein [Capra hircus]	0	sp|Q62226|SHH_MOUSE	0	Sonic hedgehog protein	KOG3638	5.75e-180	Sonic hedgehog and related proteins	ko04340	Hedgehog signaling pathway	1	K11988	SHH	sonic hedgehog	GO:0030424;GO:0009986;GO:0030425;GO:0005783;GO:0031012;GO:0005576;GO:0005615;GO:0005794;GO:0016020;GO:0045121;GO:0043025;GO:0005634;GO:0005886;GO:0008021;GO:0030133;GO:0005509;GO:0005539;GO:0043237;GO:0005113;GO:0008270;GO:0048856;GO:0048646;GO:0008209;GO:0001525;GO:0048645;GO:0009952;GO:0097190;GO:0060840;GO:0007411;GO:0060020;GO:0007596;GO:0001569;GO:0060442;GO:0060445;GO:0001658;GO:0048754;GO:…	axon|cell surface|dendrite|endoplasmic reticulum|extracellular matrix|extracellular region|extracellular space|Golgi apparatus|membrane|membrane raft|neuronal cell body|nucleus|plasma membrane|synaptic vesicle|transport vesicle|calcium ion binding|glycosaminoglycan binding|laminin-1 binding|patched binding|zinc ion binding|anatomical structure development|anatomical structure formation involved i…
TCONS_00014015	0.222549	-2.16781	0.00048456	0.00556012	Down	7.41038	8.71886	8.0387	1.36913	1.43593	1.1775	gi|1062937260|XP_017920153.1|PREDICTED: transmembrane protein 220 isoform X1 [Capra hircus]	1.41e-80	sp|Q6QAJ8|TM220_HUMAN	5.6e-60	Transmembrane protein 220				ko00230,ko00564	Purine metabolism|Glycerophospholipid metabolism	2	K01517	ADPRM	manganese-dependent ADP-ribose/CDP-alcohol diphosphatase	GO:0016021	integral component of membrane
TCONS_00014043	0.0735997	-3.76416	0.000152117	0.00210892	Down	1.38449	2.22974	1.16343	0.068478	0.00383155	0.187087	gi|576795884|NP_001276701.1|period circadian protein homolog 1 [Bos taurus]	0	sp|O15534|PER1_HUMAN	0	Period circadian protein homolog 1	KOG3753	0	Circadian clock protein period							GO:0005737;GO:0005829;GO:0005654;GO:0005634;GO:0031490;GO:0070888;GO:0019900;GO:0000978;GO:0001222;GO:0008134;GO:0000976;GO:0031625;GO:0032922;GO:0097167;GO:0007623;GO:0009649;GO:0043153;GO:0043966;GO:0070932;GO:0043967;GO:2000323;GO:0043124;GO:0046329;GO:0000122;GO:0045892;GO:0045944;GO:0010608;GO:0042752;GO:1900015;GO:0042634;GO:1900744;GO:0002028;GO:0051591;GO:0009416	cytoplasm|cytosol|nucleoplasm|nucleus|chromatin DNA binding|E-box binding|kinase binding|RNA polymerase II proximal promoter sequence-specific DNA binding|transcription corepressor binding|transcription factor binding|transcription regulatory region sequence-specific DNA binding|ubiquitin protein ligase binding|circadian regulation of gene expression|circadian regulation of translation|circadian …
TCONS_00014044	0.227474	-2.13623	3.64511e-05	0.000627939	Down	28.4349	23.2592	26.2427	4.33382	4.00025	4.8072	gi|576795884|NP_001276701.1|period circadian protein homolog 1 [Bos taurus]	0	sp|O15534|PER1_HUMAN	0	Period circadian protein homolog 1	KOG3753	0	Circadian clock protein period							GO:0005737;GO:0005829;GO:0005654;GO:0005634;GO:0031490;GO:0070888;GO:0019900;GO:0000978;GO:0001222;GO:0008134;GO:0000976;GO:0031625;GO:0032922;GO:0097167;GO:0007623;GO:0009649;GO:0043153;GO:0043966;GO:0070932;GO:0043967;GO:2000323;GO:0043124;GO:0046329;GO:0000122;GO:0045892;GO:0045944;GO:0010608;GO:0042752;GO:1900015;GO:0042634;GO:1900744;GO:0002028;GO:0051591;GO:0009416	cytoplasm|cytosol|nucleoplasm|nucleus|chromatin DNA binding|E-box binding|kinase binding|RNA polymerase II proximal promoter sequence-specific DNA binding|transcription corepressor binding|transcription factor binding|transcription regulatory region sequence-specific DNA binding|ubiquitin protein ligase binding|circadian regulation of gene expression|circadian regulation of translation|circadian …
TCONS_00014088	0.128057	-2.96514	1.00939e-07	3.69709e-06	Down	58.8284	55.7619	52.4104	5.32431	4.5222	6.03266	gi|548507845|XP_005693537.1|PREDICTED: asialoglycoprotein receptor 1 [Capra hircus]	7.08e-177	sp|Q5RBQ8|ASGR1_PONAB	3.04e-147	Asialoglycoprotein receptor 1	KOG4297	1.15e-145	C-type lectin							GO:0016021;GO:0030246;GO:0046872;GO:0006897	integral component of membrane|carbohydrate binding|metal ion binding|endocytosis
TCONS_00014090	0.0924478	-3.43522	6.1059e-06	0.000133713	Down	9.26552	8.5896	8.28241	0.221827	0.780234	0.778912	gi|1062936587|XP_017920006.1|PREDICTED: monocarboxylate transporter 11 isoform X1 [Capra hircus]	5.34e-170	sp|Q8NCK7|MOT11_HUMAN	3.69e-122	Monocarboxylate transporter 11	KOG2504	2.48e-122	Monocarboxylate transporter							GO:0005789;GO:0005887;GO:0005886;GO:0008028;GO:0050833;GO:0015293;GO:0006629	endoplasmic reticulum membrane|integral component of plasma membrane|plasma membrane|monocarboxylic acid transmembrane transporter activity|pyruvate transmembrane transporter activity|symporter activity|lipid metabolic process
TCONS_00014091	0.0357627	-4.8054	4.61013e-05	0.000767073	Down	3.44158	2.71326	2.56059	0.229233	0.00666381	1.12069e-05	gi|1062936587|XP_017920006.1|PREDICTED: monocarboxylate transporter 11 isoform X1 [Capra hircus]	4.26e-170	sp|Q8NCK7|MOT11_HUMAN	3.85e-122	Monocarboxylate transporter 11	KOG2504	2.88e-122	Monocarboxylate transporter							GO:0005789;GO:0005887;GO:0005886;GO:0008028;GO:0050833;GO:0015293;GO:0006629	endoplasmic reticulum membrane|integral component of plasma membrane|plasma membrane|monocarboxylic acid transmembrane transporter activity|pyruvate transmembrane transporter activity|symporter activity|lipid metabolic process
TCONS_00014132	0.150813	-2.72917	0.0003654	0.00438791	Down	3.49991	4.12333	3.68961	0.304649	0.454356	0.500233	gi|548507770|XP_005693500.1|PREDICTED: zinc finger protein 3 homolog [Capra hircus]	0	sp|Q96NJ6|ZFP3_HUMAN	0	Zinc finger protein 3 homolog	KOG1721	0	FOG: Zn-finger							GO:0005634;GO:0003700;GO:0046872;GO:0043565	nucleus|DNA-binding transcription factor activity|metal ion binding|sequence-specific DNA binding
TCONS_00014168	0.068334	-3.87125	1.30943e-05	0.000261514	Down	2.51608	2.62667	2.65233	4.3152e-07	0.0183586	0.36674	gi|1062937312|XP_017920166.1|PREDICTED: rho GTPase-activating protein 44 isoform X2 [Capra hircus]	0	sp|Q17R89|RHG44_HUMAN	0	Rho GTPase-activating protein 44	KOG4270	0	GTPase-activator protein							GO:0030054;GO:0005829;GO:0030425;GO:0043197;GO:0098978;GO:0031256;GO:0014069;GO:0048786;GO:0055037;GO:0005096;GO:0005543;GO:0048365;GO:0006887;GO:0098886;GO:0051490;GO:0035021;GO:0098887;GO:0032956;GO:0061001;GO:0043087;GO:0099152;GO:0051056;GO:0007165	cell junction|cytosol|dendrite|dendritic spine|glutamatergic synapse|leading edge membrane|postsynaptic density|presynaptic active zone|recycling endosome|GTPase activator activity|phospholipid binding|Rac GTPase binding|exocytosis|modification of dendritic spine|negative regulation of filopodium assembly|negative regulation of Rac protein signal transduction|neurotransmitter receptor transport, …
TCONS_00014171	0.0497682	-4.32863	1.43648e-13	1.54545e-11	Down	5.62858	5.21346	5.52018	0.251358	0.19586	0.156217	gi|594060973|XP_006054577.1|PREDICTED: dynein heavy chain 9, axonemal-like isoform X3 [Bubalus bubalis]	0	sp|Q9NYC9|DYH9_HUMAN	0	Dynein heavy chain 9, axonemal	KOG3595	0	Dyneins, heavy chain							GO:0097729;GO:0005930;GO:0120135;GO:0030286;GO:0005874;GO:0031514;GO:0005524;GO:0008569;GO:0045505;GO:0051959;GO:0030030;GO:0003341;GO:0007018	9+2 motile cilium|axoneme|distal portion of axoneme|dynein complex|microtubule|motile cilium|ATP binding|ATP-dependent microtubule motor activity, minus-end-directed|dynein intermediate chain binding|dynein light intermediate chain binding|cell projection organization|cilium movement|microtubule-based movement
TCONS_00014173	0.0677205	-3.88426	2.85907e-07	9.20029e-06	Down	3.20947	3.80389	3.65661	0.191047	0.143481	0.20598	gi|1062937270|XP_017920156.1|PREDICTED: dynein heavy chain 9, axonemal [Capra hircus]	0	sp|Q9NYC9|DYH9_HUMAN	0	Dynein heavy chain 9, axonemal	KOG3595	0	Dyneins, heavy chain							GO:0097729;GO:0005930;GO:0120135;GO:0030286;GO:0005874;GO:0031514;GO:0005524;GO:0008569;GO:0045505;GO:0051959;GO:0030030;GO:0003341;GO:0007018	9+2 motile cilium|axoneme|distal portion of axoneme|dynein complex|microtubule|motile cilium|ATP binding|ATP-dependent microtubule motor activity, minus-end-directed|dynein intermediate chain binding|dynein light intermediate chain binding|cell projection organization|cilium movement|microtubule-based movement
TCONS_00014221	0.143907	-2.79679	0.000895723	0.00914342	Down	3.72726	3.89207	3.30939	0.260682	0.378642	0.520904	gi|1131209619|XP_019837998.1|PREDICTED: sodium/potassium-transporting ATPase subunit beta-2 [Bos indicus]	0	sp|Q5J583|AT1B2_OCHCU	0	Sodium/potassium-transporting ATPase subunit beta-2	KOG3927	0	Na+/K+ ATPase, beta subunit	ko04022,ko04024	cGMP-PKG signaling pathway|cAMP signaling pathway	2	K01540	ATP1B, CD298	sodium/potassium-transporting ATPase subunit beta	GO:0005890;GO:0007155;GO:0006813;GO:0006814	sodium:potassium-exchanging ATPase complex|cell adhesion|potassium ion transport|sodium ion transport
TCONS_00014266	0.0489406	-4.35282	9.79799e-12	7.83125e-10	Down	17.6899	16.3526	16.3541	0.597454	0.555559	0.678347	gi|555988530|XP_005906104.1|PREDICTED: arachidonate 15-lipoxygenase isoform X1 [Bos mutus]	0	sp|P27479|LOX15_BOVIN	0	Arachidonate 15-lipoxygenase				ko04216,ko04217,ko00590,ko00591	Ferroptosis|Necroptosis|Arachidonic acid metabolism|Linoleic acid metabolism	4	K00460	ALOX15	arachidonate 15-lipoxygenase	GO:0005829;GO:0031234;GO:0005811;GO:0016020;GO:0005886;GO:0004052;GO:0050473;GO:0005506;GO:0005546;GO:0043277;GO:0019369;GO:0030282;GO:0071277;GO:0035963;GO:2001303;GO:0019372;GO:0002820;GO:0001503;GO:0006646;GO:0030838;GO:0010811;GO:0070374;GO:1901074;GO:0035358;GO:0034976;GO:0042060	cytosol|extrinsic component of cytoplasmic side of plasma membrane|lipid droplet|membrane|plasma membrane|arachidonate 12-lipoxygenase activity|arachidonate 15-lipoxygenase activity|iron ion binding|phosphatidylinositol-4,5-bisphosphate binding|apoptotic cell clearance|arachidonic acid metabolic process|bone mineralization|cellular response to calcium ion|cellular response to interleukin-13|lipox…
TCONS_00014276	0.125592	-2.99319	0.000217869	0.00285696	Down	7.72091	2.63121	2.2798	0.111798	8.04085e-06	1.05894	gi|965956895|XP_012040989.2|PREDICTED: vitelline membrane outer layer protein 1 homolog isoform X1 [Ovis aries]	2.82e-110	sp|Q7Z5L0|VMO1_HUMAN	2.79e-91	Vitelline membrane outer layer protein 1 homolog										GO:0070062	extracellular exosome
TCONS_00014313	0.100448	-3.31548	0.000955457	0.00959686	Down	4.70315	2.14891	4.53855	4.38584e-05	0.721506	0.126111	gi|594114023|XP_006079744.1|PREDICTED: neuferricin-like isoform X2 [Bubalus bubalis]	6.7e-123	sp|Q8WUJ1|NEUFC_HUMAN	2.03e-99	Neuferricin	KOG1108	4.77e-100	Predicted heme/steroid binding protein							GO:0005576;GO:0020037;GO:0045666	extracellular region|heme binding|positive regulation of neuron differentiation
TCONS_00014349	0.0988897	-3.33804	8.91771e-05	0.00135634	Down	3.64256	3.12986	4.84651	0.405661	0.317215	0.126724	gi|556773995|XP_005982141.1|PREDICTED: ectonucleotide pyrophosphatase/phosphodiesterase family member 2 isoform X2 [Pantholops hodgsonii]	0	sp|A1A4K5|ENPP2_BOVIN	0	Ectonucleotide pyrophosphatase/phosphodiesterase family member 2	KOG2645	0	Type I phosphodiesterase/nucleotide pyrophosphatase	ko00565	Ether lipid metabolism	1	K01122	ENPP2	ectonucleotide pyrophosphatase/phosphodiesterase family member 2	GO:0005615;GO:0047391;GO:0005509;GO:0004622;GO:0003676;GO:0004551;GO:0004528;GO:0030247;GO:0005044;GO:0008270;GO:0006935;GO:0044849;GO:0006955;GO:0034638;GO:0009395;GO:0010634;GO:2000394;GO:0050731;GO:0045765	extracellular space|alkylglycerophosphoethanolamine phosphodiesterase activity|calcium ion binding|lysophospholipase activity|nucleic acid binding|nucleotide diphosphatase activity|phosphodiesterase I activity|polysaccharide binding|scavenger receptor activity|zinc ion binding|chemotaxis|estrous cycle|immune response|phosphatidylcholine catabolic process|phospholipid catabolic process|positive re…
TCONS_00014350	0.208494	-2.26192	0.000365814	0.00439155	Down	11.8163	10.5022	13.3439	1.75247	0.0691021	3.68648	gi|556773997|XP_005982142.1|PREDICTED: ectonucleotide pyrophosphatase/phosphodiesterase family member 2 isoform X3 [Pantholops hodgsonii]	0	sp|A1A4K5|ENPP2_BOVIN	0	Ectonucleotide pyrophosphatase/phosphodiesterase family member 2	KOG2645	0	Type I phosphodiesterase/nucleotide pyrophosphatase	ko00565	Ether lipid metabolism	1	K01122	ENPP2	ectonucleotide pyrophosphatase/phosphodiesterase family member 2	GO:0005615;GO:0047391;GO:0005509;GO:0004622;GO:0003676;GO:0004551;GO:0004528;GO:0030247;GO:0005044;GO:0008270;GO:0006935;GO:0044849;GO:0006955;GO:0034638;GO:0009395;GO:0010634;GO:2000394;GO:0050731;GO:0045765	extracellular space|alkylglycerophosphoethanolamine phosphodiesterase activity|calcium ion binding|lysophospholipase activity|nucleic acid binding|nucleotide diphosphatase activity|phosphodiesterase I activity|polysaccharide binding|scavenger receptor activity|zinc ion binding|chemotaxis|estrous cycle|immune response|phosphatidylcholine catabolic process|phospholipid catabolic process|positive re…
TCONS_00014434	0.14489	-2.78697	2.84609e-07	9.16599e-06	Down	49.3501	49.3734	51.4459	5.25498	5.21881	5.64382	gi|296490481|DAA32594.1|TPA: serum deprivation response [Bos taurus]	0	sp|O95810|CAVN2_HUMAN	0	Caveolae-associated protein 2										GO:0005901;GO:0005737;GO:0005829;GO:0045121;GO:0005654;GO:0005886;GO:0001786;GO:0005543;GO:0005080;GO:0097320	caveola|cytoplasm|cytosol|membrane raft|nucleoplasm|plasma membrane|phosphatidylserine binding|phospholipid binding|protein kinase C binding|plasma membrane tubulation
TCONS_00014444	0.217227	-2.20272	6.85358e-05	0.00108113	Down	14.9772	19.09	19.5739	3.64565	3.39797	1.58669	gi|664782073|XP_008510351.1|PREDICTED: liprin-alpha-1-like isoform X3 [Equus przewalskii]	1.11e-50	sp|Q13136|LIPA1_HUMAN	1.41e-32	Liprin-alpha-1	KOG0249	3.31e-33	LAR-interacting protein and related proteins							GO:0005737;GO:0005829;GO:0005925;GO:0048786;GO:0007160;GO:0014047;GO:1903077;GO:0051497;GO:0007269;GO:0007165	cytoplasm|cytosol|focal adhesion|presynaptic active zone|cell-matrix adhesion|glutamate secretion|negative regulation of protein localization to plasma membrane|negative regulation of stress fiber assembly|neurotransmitter secretion|signal transduction
TCONS_00014454	0.099968	-3.32239	9.28083e-07	2.58971e-05	Down	8.15096	8.84614	8.26434	0.737322	0.532546	0.598301	gi|62751765|NP_001015618.1|gamma-aminobutyric acid receptor subunit pi precursor [Bos taurus]	0	sp|Q5EA06|GBRP_BOVIN	0	Gamma-aminobutyric acid receptor subunit pi	KOG3643	0	GABA receptor	ko04080	Neuroactive ligand-receptor interaction	1	K05189	GABRP	gamma-aminobutyric acid receptor subunit pi	GO:0030054;GO:0034707;GO:0005887;GO:0043005;GO:0045211;GO:0045202;GO:0005254;GO:0005230;GO:0004890;GO:0007268;GO:0034220;GO:0050877;GO:0042391;GO:0007165	cell junction|chloride channel complex|integral component of plasma membrane|neuron projection|postsynaptic membrane|synapse|chloride channel activity|extracellular ligand-gated ion channel activity|GABA-A receptor activity|chemical synaptic transmission|ion transmembrane transport|nervous system process|regulation of membrane potential|signal transduction
TCONS_00014484	0.122946	-3.02391	0.000555028	0.00621166	Down	3.14783	3.44454	2.42542	0.230156	0.299906	0.281997	gi|528944239|XP_002686378.3|PREDICTED: LOW QUALITY PROTEIN: WD repeat-containing protein 78 [Bos taurus]	0	sp|Q5VTH9|WDR78_HUMAN	0	WD repeat-containing protein 78										GO:0005858;GO:0045504;GO:0045503;GO:0003341;GO:0002244;GO:0007018	axonemal dynein complex|dynein heavy chain binding|dynein light chain binding|cilium movement|hematopoietic progenitor cell differentiation|microtubule-based movement
TCONS_00014534	0.189205	-2.40198	0.000322778	0.0039567	Down	8.84727	8.54498	8.22817	0.733801	1.6267	1.22695	gi|555968526|XP_005896298.1|PREDICTED: ethanolamine-phosphate phospho-lyase isoform X1 [Bos mutus]	0	sp|Q5E9S4|AT2L1_BOVIN	0	Ethanolamine-phosphate phospho-lyase	KOG1403	0	Predicted alanine-glyoxylate aminotransferase	ko00564	Glycerophospholipid metabolism	1	K14286	AGXT2L1, ETNPPL	ethanolamine-phosphate phospho-lyase	GO:0005739;GO:0050459;GO:0030170;GO:0008483	mitochondrion|ethanolamine-phosphate phospho-lyase activity|pyridoxal phosphate binding|transaminase activity
TCONS_00014580	0.0223229	-5.48533	5.27956e-06	0.000117707	Down	2.40482	2.77214	3.60242	0	0.0817024	0.0534899
TCONS_00014586	0.0221436	-5.49696	3.09161e-17	5.89706e-15	Down	10.5927	10.1464	10.5185	0.149065	0.171855	0.190112
TCONS_00014587	0.0175675	-5.83095	3.51458e-05	0.000609174	Down	1.03046	1.27169	1.87894	0.0210987	0	0.0319457
TCONS_00014664	0.0924323	-3.43546	1.50354e-05	0.000295204	Down	10.1942	15.0115	14.3634	1.88735	0.482339	0.377939	gi|300798190|NP_001179313.1|cardiotrophin-1 [Bos taurus]	1.57e-62	sp|Q60753|CTF1_MOUSE	1.07e-46	Cardiotrophin-1				ko04060,ko04630	Cytokine-cytokine receptor interaction|JAK-STAT signaling pathway	2	K05422	CTF1, CT1	cardiotrophin 1	GO:0005576;GO:0005615;GO:0005125;GO:0005146;GO:0007166;GO:0048861;GO:0007399;GO:0048666;GO:0042531	extracellular region|extracellular space|cytokine activity|leukemia inhibitory factor receptor binding|cell surface receptor signaling pathway|leukemia inhibitory factor signaling pathway|nervous system development|neuron development|positive regulation of tyrosine phosphorylation of STAT protein
TCONS_00014793	0.0466785	-4.4211	0.000273392	0.00343887	Down	0.960437	1.88226	1.63547	0.126928	1.35145e-07	0.026631	gi|556728655|XP_005960058.1|PREDICTED: prostasin [Pantholops hodgsonii]	0	sp|Q9ES87|PRSS8_RAT	8.62e-150	Prostasin	KOG3627	4.69e-143	Trypsin							GO:0005615;GO:0016021;GO:0005886;GO:0004252;GO:0017080;GO:1902307;GO:0010765;GO:0042493;GO:0051385;GO:0043434	extracellular space|integral component of membrane|plasma membrane|serine-type endopeptidase activity|sodium channel regulator activity|positive regulation of sodium ion transmembrane transport|positive regulation of sodium ion transport|response to drug|response to mineralocorticoid|response to peptide hormone
TCONS_00014794	0.025158	-5.31284	8.11256e-15	1.05367e-12	Down	21.478	19.9918	23.5816	0.0969086	1.11671	0.00742712	gi|942029524|XP_014332043.1|PREDICTED: polyserase-2 [Bos mutus]	0	sp|Q16651|PRSS8_HUMAN	5.55e-160	Prostasin	KOG3627	1.31e-160	Trypsin
TCONS_00014796	0.146446	-2.77156	0.000906758	0.00922981	Down	3.10092	3.33524	3.33847	2.03724e-06	1.05918	0.000195014	gi|744566712|XP_010979117.1|PREDICTED: zinc finger protein 501-like [Camelus dromedarius]	2.21e-152	sp|Q9UEG4|ZN629_HUMAN	6.36e-56	Zinc finger protein 629	KOG1721	1.68e-56	FOG: Zn-finger							GO:0005634;GO:0003677;GO:0046872	nucleus|DNA binding|metal ion binding
TCONS_00014865	0.0218607	-5.51552	4.83521e-05	0.000796435	Down	0.663806	1.17618	1.00867	0.018271	0.0306899	1.50225e-05	gi|667272275|XP_008571275.1|PREDICTED: transcriptional enhancer factor TEF-3, partial [Galeopterus variegatus]	4.49e-15	sp|Q62296|TEAD4_MOUSE	1.46e-14	Transcriptional enhancer factor TEF-3	KOG3841	4.06e-15	TEF-1 and related transcription factor, TEAD family	ko04011,ko04390,ko04391,ko04392	MAPK signaling pathway - yeast|Hippo signaling pathway|Hippo signaling pathway - fly|Hippo signaling pathway - multiple species	4	K09448	TEAD	transcriptional enhancer factor	GO:0005737;GO:0005654;GO:0005634;GO:0032993;GO:0005667;GO:0003677;GO:0001228;GO:0003700;GO:0000980;GO:0000978;GO:0001085;GO:0043565;GO:0044212;GO:0001825;GO:0045165;GO:0001708;GO:0007566;GO:0035329;GO:0001701;GO:1902459;GO:0045944;GO:0006357;GO:0006351;GO:0001830	cytoplasm|nucleoplasm|nucleus|protein-DNA complex|transcription factor complex|DNA binding|DNA-binding transcription activator activity, RNA polymerase II-specific|DNA-binding transcription factor activity|RNA polymerase II distal enhancer sequence-specific DNA binding|RNA polymerase II proximal promoter sequence-specific DNA binding|RNA polymerase II transcription factor binding|sequence-specifi…
TCONS_00014897	0.214023	-2.22416	0.000155696	0.00214947	Down	2.11533	2.22635	2.31229	0.267252	0.406614	0.381157	gi|1062975510|XP_017904189.1|PREDICTED: voltage-dependent L-type calcium channel subunit alpha-1C isoform X10 [Capra hircus]	0	sp|P15381|CAC1C_RABIT	0	Voltage-dependent L-type calcium channel subunit alpha-1C	KOG2301	0	Voltage-gated Ca2+ channels, alpha1 subunits	ko04010,ko04020,ko04022,ko04024	MAPK signaling pathway|Calcium signaling pathway|cGMP-PKG signaling pathway|cAMP signaling pathway	4	K04850	CACNA1C, CAV1.2	voltage-dependent calcium channel L type alpha-1C	GO:0005623;GO:0030054;GO:0030425;GO:0016021;GO:0005887;GO:1990454;GO:0043204;GO:0005886;GO:0014069;GO:0045211;GO:0042383;GO:0030315;GO:0005891;GO:0005516;GO:0008331;GO:0046872;GO:0005245;GO:0070588;GO:0061577;GO:0060402;GO:0061337;GO:0045762;GO:0007204;GO:0010881;GO:0098903	cell|cell junction|dendrite|integral component of membrane|integral component of plasma membrane|L-type voltage-gated calcium channel complex|perikaryon|plasma membrane|postsynaptic density|postsynaptic membrane|sarcolemma|T-tubule|voltage-gated calcium channel complex|calmodulin binding|high voltage-gated calcium channel activity|metal ion binding|voltage-gated calcium channel activity|calcium i…
TCONS_00014960	0.198323	-2.33408	0.000926805	0.00938788	Down	5.26486	4.95416	4.08421	0.743372	0.593709	0.777374	gi|744574994|XP_010981861.1|PREDICTED: synaptogyrin-1 [Camelus dromedarius]	5.45e-129	sp|Q62876|SNG1_RAT	9.01e-118	Synaptogyrin-1	KOG4016	2.01e-117	Synaptic vesicle protein Synaptogyrin involved in regulation of Ca2+-dependent exocytosis							GO:0030054;GO:0030285;GO:0042470;GO:0031594;GO:0008021;GO:0030672;GO:0043195;GO:1990830;GO:0006605;GO:0045055;GO:0048169;GO:0048172;GO:0048499	cell junction|integral component of synaptic vesicle membrane|melanosome|neuromuscular junction|synaptic vesicle|synaptic vesicle membrane|terminal bouton|cellular response to leukemia inhibitory factor|protein targeting|regulated exocytosis|regulation of long-term neuronal synaptic plasticity|regulation of short-term neuronal synaptic plasticity|synaptic vesicle membrane organization
TCONS_00014985	0.238204	-2.06973	7.26584e-05	0.00113708	Down	21.08	20.6474	20.1992	3.0309	4.16616	3.74504	gi|444436354|AGE09545.1|envelope protein syncytin-rum1 [Budorcas taxicolor]	7.66e-138	sp|P60509|ERB1_HUMAN	2.57e-49	Endogenous retrovirus group PABLB member 1 Env polyprotein										GO:0016021;GO:0005886	integral component of membrane|plasma membrane
TCONS_00014986	0.133257	-2.90771	5.273e-08	2.03319e-06	Down	19.3683	22.574	20.3701	2.48599	2.36504	1.31607	gi|1062967405|XP_017901904.1|PREDICTED: endogenous retrovirus group K member 6 Gag polyprotein-like [Capra hircus]	0	sp|P31622|GAG_JSRV	0	Gag polyprotein	KOG0017	3.16e-39	FOG: Transposon-encoded proteins with TYA, reverse transcriptase, integrase domains in various combinations							GO:0019013;GO:0003676;GO:0039660;GO:0008270;GO:0039702	viral nucleocapsid|nucleic acid binding|structural constituent of virion|zinc ion binding|viral budding via host ESCRT complex
TCONS_00015052	0.166031	-2.59048	8.57674e-06	0.000180706	Down	45.7708	53.16	53.2109	6.12194	6.53773	6.06515	gi|927127085|XP_003126098.3|PREDICTED: probable ATP-dependent RNA helicase DDX17 [Sus scrofa]	0	sp|Q92841|DDX17_HUMAN	0	Probable ATP-dependent RNA helicase DDX17	KOG0331	0	ATP-dependent RNA helicase							GO:0005737;GO:0005829;GO:0016020;GO:0016607;GO:0005730;GO:0005654;GO:0005634;GO:1990904;GO:0005524;GO:0003723;GO:0003724;GO:0008186;GO:0003713;GO:0000380;GO:0030521;GO:0051607;GO:0001837;GO:0031047;GO:0030520;GO:0010586;GO:0045445;GO:0045944;GO:0000381;GO:2001014;GO:0006357;GO:0006396;GO:0006364	cytoplasm|cytosol|membrane|nuclear speck|nucleolus|nucleoplasm|nucleus|ribonucleoprotein complex|ATP binding|RNA binding|RNA helicase activity|RNA-dependent ATPase activity|transcription coactivator activity|alternative mRNA splicing, via spliceosome|androgen receptor signaling pathway|defense response to virus|epithelial to mesenchymal transition|gene silencing by RNA|intracellular estrogen rece…
TCONS_00015055	0.191471	-2.3848	6.55005e-06	0.0001421	Down	29.8094	34.9666	33.6408	4.49019	4.3432	5.13192	gi|927127085|XP_003126098.3|PREDICTED: probable ATP-dependent RNA helicase DDX17 [Sus scrofa]	0	sp|Q92841|DDX17_HUMAN	0	Probable ATP-dependent RNA helicase DDX17	KOG0331	0	ATP-dependent RNA helicase							GO:0005737;GO:0005829;GO:0016020;GO:0016607;GO:0005730;GO:0005654;GO:0005634;GO:1990904;GO:0005524;GO:0003723;GO:0003724;GO:0008186;GO:0003713;GO:0000380;GO:0030521;GO:0051607;GO:0001837;GO:0031047;GO:0030520;GO:0010586;GO:0045445;GO:0045944;GO:0000381;GO:2001014;GO:0006357;GO:0006396;GO:0006364	cytoplasm|cytosol|membrane|nuclear speck|nucleolus|nucleoplasm|nucleus|ribonucleoprotein complex|ATP binding|RNA binding|RNA helicase activity|RNA-dependent ATPase activity|transcription coactivator activity|alternative mRNA splicing, via spliceosome|androgen receptor signaling pathway|defense response to virus|epithelial to mesenchymal transition|gene silencing by RNA|intracellular estrogen rece…
TCONS_00015065	0.190562	-2.39167	3.73457e-05	0.000640277	Down	9.83085	12.3098	10.7383	1.65271	1.87782	1.11265	gi|555975049|XP_005899509.1|PREDICTED: chromobox protein homolog 7 [Bos mutus]	2.21e-151	sp|O95931|CBX7_HUMAN	1.78e-145	Chromobox protein homolog 7	KOG2748	3.42e-143	Uncharacterized conserved protein, contains chromo domain
TCONS_00015100	0.195263	-2.35651	0.000474968	0.00546979	Down	41.2503	86.4055	85.9879	6.46304	3.23681	21.1146
TCONS_00015117	0.0934269	-3.42002	0.000260099	0.00329686	Down	2.64359	2.29974	2.82266	0.243091	0.0818496	0.214413	gi|300796959|NP_001178998.1|adenylate cyclase type 5 [Bos taurus]	2.73e-106	sp|O95622|ADCY5_HUMAN	7.4e-103	Adenylate cyclase type 5	KOG3619	1.66e-19	Adenylate/guanylate cyclase	ko04114,ko04540,ko04015,ko04022,ko04024,ko04072,ko04371,ko00230	Oocyte meiosis|Gap junction|Rap1 signaling pathway|cGMP-PKG signaling pathway|cAMP signaling pathway|Phospholipase D signaling pathway|Apelin signaling pathway|Purine metabolism	8	K08045	ADCY5	adenylate cyclase 5	GO:0005623;GO:0005929;GO:0016021;GO:0005887;GO:0045111;GO:0005886;GO:0004016;GO:0008179;GO:0005524;GO:0046872;GO:0046982;GO:0097110;GO:0007190;GO:0034199;GO:0001973;GO:0007191;GO:0007189;GO:0007195;GO:0007193;GO:0006171;GO:1904322;GO:0071377;GO:0007186;GO:0007626;GO:0050885;GO:0007204;GO:0061178;GO:0003091	cell|cilium|integral component of membrane|integral component of plasma membrane|intermediate filament cytoskeleton|plasma membrane|adenylate cyclase activity|adenylate cyclase binding|ATP binding|metal ion binding|protein heterodimerization activity|scaffold protein binding|activation of adenylate cyclase activity|activation of protein kinase A activity|adenosine receptor signaling pathway|adeny…
TCONS_00015142	0.218182	-2.19639	9.61107e-05	0.0014429	Down	3.4482	4.12263	5.45179	0.847167	0.629224	0.630479	gi|1062848493|XP_005675059.2|PREDICTED: LOW QUALITY PROTEIN: golgin subfamily B member 1 [Capra hircus]	0	sp|Q14789|GOGB1_HUMAN	0	Golgin subfamily B member 1										GO:0005801;GO:0005793;GO:0005794;GO:0000139;GO:0005795;GO:0016021;GO:0016020;GO:0003700;GO:0003723;GO:0043565;GO:0006888;GO:0007030;GO:1905793	cis-Golgi network|endoplasmic reticulum-Golgi intermediate compartment|Golgi apparatus|Golgi membrane|Golgi stack|integral component of membrane|membrane|DNA-binding transcription factor activity|RNA binding|sequence-specific DNA binding|endoplasmic reticulum to Golgi vesicle-mediated transport|Golgi organization|protein localization to pericentriolar material
TCONS_00015194	0.188483	-2.4075	0.000174471	0.00236729	Down	2.38709	3.01988	3.18644	0.142551	0.303663	0.748765	gi|742183739|XP_010853493.1|PREDICTED: protocadherin-17 [Bison bison bison]	0	sp|O14917|PCD17_HUMAN	0	Protocadherin-17	KOG3594	0	FOG: Cadherin repeats							GO:0098982;GO:0098978;GO:0005887;GO:0099055;GO:0099056;GO:0005509;GO:0030534;GO:0007155;GO:0007156;GO:0050805;GO:1904071;GO:2000807;GO:0099560	GABA-ergic synapse|glutamatergic synapse|integral component of plasma membrane|integral component of postsynaptic membrane|integral component of presynaptic membrane|calcium ion binding|adult behavior|cell adhesion|homophilic cell adhesion via plasma membrane adhesion molecules|negative regulation of synaptic transmission|presynaptic active zone assembly|regulation of synaptic vesicle clustering|…
TCONS_00015250	0.222195	-2.1701	9.6518e-05	0.00144627	Down	19.1502	19.2111	22.0141	3.17352	2.82359	3.92485	gi|556764623|XP_005977580.1|PREDICTED: hephaestin-like protein 1 [Pantholops hodgsonii]	4.78e-54	sp|Q6MZM0|HPHL1_HUMAN	5.82e-44	Hephaestin-like protein 1	KOG1263	4.37e-25	Multicopper oxidases	ko00860	Porphyrin and chlorophyll metabolism	1	K14735	HEPH	hephaestin	GO:0016021;GO:0005886;GO:0005507;GO:0004322;GO:0006825;GO:0055072;GO:0006826;GO:0055114	integral component of membrane|plasma membrane|copper ion binding|ferroxidase activity|copper ion transport|iron ion homeostasis|iron ion transport|oxidation-reduction process
TCONS_00015264	0.0747877	-3.74105	9.03507e-05	0.0013705	Down	2.38333	3.38017	3.1069	0.000100404	0.145579	0.354189	gi|1131295333|XP_019822129.1|PREDICTED: extracellular matrix protein 2 isoform X1 [Bos indicus]	0	sp|Q3MHH9|ECM2_BOVIN	0	Extracellular matrix protein 2	KOG0619	0	FOG: Leucine rich repeat							GO:0031012;GO:0070052;GO:0008201;GO:0030198;GO:0010811	extracellular matrix|collagen V binding|heparin binding|extracellular matrix organization|positive regulation of cell-substrate adhesion
TCONS_00015265	0.0549237	-4.18643	5.16665e-08	2e-06	Down	9.05472	10.2436	9.09919	0.610692	0.328278	0.213265	gi|426219841|XP_004004126.1|PREDICTED: asporin [Ovis aries]	0	sp|Q3ZBN5|ASPN_BOVIN	0	Asporin	KOG0619	0	FOG: Leucine rich repeat							GO:0031012;GO:0005509;GO:0005518;GO:0030282;GO:0070171;GO:0030512	extracellular matrix|calcium ion binding|collagen binding|bone mineralization|negative regulation of tooth mineralization|negative regulation of transforming growth factor beta receptor signaling pathway
TCONS_00015266	0.0560827	-4.1563	1.5681e-05	0.000306358	Down	2.35864	1.74346	2.08603	0.0222229	0.0313462	0.209041	gi|296484450|DAA26565.1|TPA: osteomodulin-like [Bos taurus]	0	sp|O77742|OMD_BOVIN	0	Osteomodulin	KOG0619	0	FOG: Leucine rich repeat							GO:0062023;GO:0007155;GO:0030500	collagen-containing extracellular matrix|cell adhesion|regulation of bone mineralization
TCONS_00015268	0.0682746	-3.87251	9.50083e-08	3.50917e-06	Down	4.60541	5.57459	6.67229	0.191494	0.169044	0.487942	gi|296484450|DAA26565.1|TPA: osteomodulin-like [Bos taurus]	0	sp|O77742|OMD_BOVIN	0	Osteomodulin	KOG0619	0	FOG: Leucine rich repeat							GO:0062023;GO:0007155;GO:0030500	collagen-containing extracellular matrix|cell adhesion|regulation of bone mineralization
TCONS_00015269	0.119737	-3.06206	2.4713e-08	1.03147e-06	Down	11.7589	13.9893	13.9421	1.38505	1.14913	0.989142	gi|670996392|XP_008689088.1|PREDICTED: mimecan [Ursus maritimus]	0	sp|P19879|MIME_BOVIN	0	Mimecan	KOG0619	9.46e-166	FOG: Leucine rich repeat							GO:0005576;GO:0008083	extracellular region|growth factor activity
TCONS_00015270	0.037416	-4.7402	3.5249e-16	5.70398e-14	Down	22.8789	21.345	23.2217	0.839743	0.247935	0.784319	gi|146231864|ABQ13007.1|osteoglycin preproprotein [Bos taurus]	0	sp|P19879|MIME_BOVIN	0	Mimecan	KOG0619	1.67e-165	FOG: Leucine rich repeat							GO:0005576;GO:0008083	extracellular region|growth factor activity
TCONS_00015271	0.0761589	-3.71484	1.16402e-10	7.86989e-09	Down	12.0281	11.8981	11.414	0.613968	0.644638	0.729175	gi|670996392|XP_008689088.1|PREDICTED: mimecan [Ursus maritimus]	0	sp|P19879|MIME_BOVIN	0	Mimecan	KOG0619	9.31e-166	FOG: Leucine rich repeat							GO:0005576;GO:0008083	extracellular region|growth factor activity
TCONS_00015272	0.0542244	-4.20491	2.83877e-06	6.84477e-05	Down	1.99955	1.89832	2.00224	0.0703627	0.159151	0.00599736	gi|742101482|XP_010834283.1|PREDICTED: mimecan [Bison bison bison]	3.81e-150	sp|P19879|MIME_BOVIN	9.76e-151	Mimecan	KOG0619	1.82e-126	FOG: Leucine rich repeat							GO:0005576;GO:0008083	extracellular region|growth factor activity
TCONS_00015331	0.0574252	-4.12217	3.67422e-09	1.85278e-07	Down	10.1758	6.11703	5.96113	0.358666	0.285256	0.303362	gi|594047117|XP_006047984.1|PREDICTED: pulmonary surfactant-associated protein C [Bubalus bubalis]	1.47e-27	sp|P15783|PSPC_BOVIN	5.87e-20	Pulmonary surfactant-associated protein C										GO:0005615;GO:0007585	extracellular space|respiratory gaseous exchange by respiratory system
TCONS_00015361	0.0171193	-5.86823	7.03124e-15	9.31616e-13	Down	4.23659	5.43399	5.42459	0.00406263	0.00304074	0.184547	gi|803303828|XP_012010386.1|PREDICTED: vinexin isoform X5 [Ovis aries musimon]	0	sp|O60504|VINEX_HUMAN	0	Vinexin	KOG4225	0	Sorbin and SH3 domain-containing protein							GO:0005856;GO:0005829;GO:0005925;GO:0005634;GO:0005200;GO:0008134;GO:0017166;GO:0007015;GO:0007155;GO:0031589;GO:0006936;GO:0000122;GO:0051495;GO:0043410;GO:0051496	cytoskeleton|cytosol|focal adhesion|nucleus|structural constituent of cytoskeleton|transcription factor binding|vinculin binding|actin filament organization|cell adhesion|cell-substrate adhesion|muscle contraction|negative regulation of transcription by RNA polymerase II|positive regulation of cytoskeleton organization|positive regulation of MAPK cascade|positive regulation of stress fiber assemb…
TCONS_00015363	0.0159636	-5.96907	1.63754e-14	2.02053e-12	Down	6.19067	11.9592	12.1538	0.0463372	0.165758	0.141985	gi|1062981510|XP_017907794.1|PREDICTED: vinexin isoform X4 [Capra hircus]	0	sp|O60504|VINEX_HUMAN	0	Vinexin	KOG4225	0	Sorbin and SH3 domain-containing protein							GO:0005856;GO:0005829;GO:0005925;GO:0005634;GO:0005200;GO:0008134;GO:0017166;GO:0007015;GO:0007155;GO:0031589;GO:0006936;GO:0000122;GO:0051495;GO:0043410;GO:0051496	cytoskeleton|cytosol|focal adhesion|nucleus|structural constituent of cytoskeleton|transcription factor binding|vinculin binding|actin filament organization|cell adhesion|cell-substrate adhesion|muscle contraction|negative regulation of transcription by RNA polymerase II|positive regulation of cytoskeleton organization|positive regulation of MAPK cascade|positive regulation of stress fiber assemb…
TCONS_00015366	0.00589483	-7.40633	5.99252e-05	0.000960263	Down	0.908259	0.671655	0.291271	0.00808108	7.92606e-06	1.40322e-08	gi|1062981504|XP_017907792.1|PREDICTED: vinexin isoform X2 [Capra hircus]	0	sp|O60504|VINEX_HUMAN	0	Vinexin	KOG4225	0	Sorbin and SH3 domain-containing protein							GO:0005856;GO:0005829;GO:0005925;GO:0005634;GO:0005200;GO:0008134;GO:0017166;GO:0007015;GO:0007155;GO:0031589;GO:0006936;GO:0000122;GO:0051495;GO:0043410;GO:0051496	cytoskeleton|cytosol|focal adhesion|nucleus|structural constituent of cytoskeleton|transcription factor binding|vinculin binding|actin filament organization|cell adhesion|cell-substrate adhesion|muscle contraction|negative regulation of transcription by RNA polymerase II|positive regulation of cytoskeleton organization|positive regulation of MAPK cascade|positive regulation of stress fiber assemb…
TCONS_00015369	0.050854	-4.2975	1.39151e-07	4.88263e-06	Down	4.59664	5.61713	7.34902	0.110824	0.00134238	0.54713	gi|803303822|XP_012010383.1|PREDICTED: vinexin isoform X3 [Ovis aries musimon]	0	sp|O60504|VINEX_HUMAN	0	Vinexin	KOG4225	0	Sorbin and SH3 domain-containing protein							GO:0005856;GO:0005829;GO:0005925;GO:0005634;GO:0005200;GO:0008134;GO:0017166;GO:0007015;GO:0007155;GO:0031589;GO:0006936;GO:0000122;GO:0051495;GO:0043410;GO:0051496	cytoskeleton|cytosol|focal adhesion|nucleus|structural constituent of cytoskeleton|transcription factor binding|vinculin binding|actin filament organization|cell adhesion|cell-substrate adhesion|muscle contraction|negative regulation of transcription by RNA polymerase II|positive regulation of cytoskeleton organization|positive regulation of MAPK cascade|positive regulation of stress fiber assemb…
TCONS_00015370	0.0304457	-5.03762	3.82949e-14	4.48676e-12	Down	6.04423	7.61483	6.89605	0.16879	0.293008	0.00966365	gi|803303828|XP_012010386.1|PREDICTED: vinexin isoform X5 [Ovis aries musimon]	0	sp|O60504|VINEX_HUMAN	0	Vinexin	KOG4225	0	Sorbin and SH3 domain-containing protein							GO:0005856;GO:0005829;GO:0005925;GO:0005634;GO:0005200;GO:0008134;GO:0017166;GO:0007015;GO:0007155;GO:0031589;GO:0006936;GO:0000122;GO:0051495;GO:0043410;GO:0051496	cytoskeleton|cytosol|focal adhesion|nucleus|structural constituent of cytoskeleton|transcription factor binding|vinculin binding|actin filament organization|cell adhesion|cell-substrate adhesion|muscle contraction|negative regulation of transcription by RNA polymerase II|positive regulation of cytoskeleton organization|positive regulation of MAPK cascade|positive regulation of stress fiber assemb…
TCONS_00015372	0.00549426	-7.50786	9.24875e-14	1.02867e-11	Down	3.14011	2.87149	1.9519	0.00178643	0.00153966	0.0301268	gi|803303828|XP_012010386.1|PREDICTED: vinexin isoform X5 [Ovis aries musimon]	0	sp|O60504|VINEX_HUMAN	0	Vinexin	KOG4225	0	Sorbin and SH3 domain-containing protein							GO:0005856;GO:0005829;GO:0005925;GO:0005634;GO:0005200;GO:0008134;GO:0017166;GO:0007015;GO:0007155;GO:0031589;GO:0006936;GO:0000122;GO:0051495;GO:0043410;GO:0051496	cytoskeleton|cytosol|focal adhesion|nucleus|structural constituent of cytoskeleton|transcription factor binding|vinculin binding|actin filament organization|cell adhesion|cell-substrate adhesion|muscle contraction|negative regulation of transcription by RNA polymerase II|positive regulation of cytoskeleton organization|positive regulation of MAPK cascade|positive regulation of stress fiber assemb…
TCONS_00015387	0.0971435	-3.36374	0.00022673	0.00294384	Down	3141.3	3093.18	3142.05	229.647	221.539	224.169	gi|594047117|XP_006047984.1|PREDICTED: pulmonary surfactant-associated protein C [Bubalus bubalis]	3.99e-131	sp|P15783|PSPC_BOVIN	5.52e-115	Pulmonary surfactant-associated protein C										GO:0005615;GO:0007585	extracellular space|respiratory gaseous exchange by respiratory system
TCONS_00015388	0.0971435	-3.36374	0.00022673	0.00294384	Down	3141.3	3093.18	3142.05	229.647	221.539	224.169	gi|594047117|XP_006047984.1|PREDICTED: pulmonary surfactant-associated protein C [Bubalus bubalis]	3.99e-131	sp|P15783|PSPC_BOVIN	5.52e-115	Pulmonary surfactant-associated protein C										GO:0005615;GO:0007585	extracellular space|respiratory gaseous exchange by respiratory system
TCONS_00015389	0.0971435	-3.36374	0.00022673	0.00294384	Down	3141.3	3093.18	3142.05	229.647	221.539	224.169	gi|594047117|XP_006047984.1|PREDICTED: pulmonary surfactant-associated protein C [Bubalus bubalis]	3.99e-131	sp|P15783|PSPC_BOVIN	5.52e-115	Pulmonary surfactant-associated protein C										GO:0005615;GO:0007585	extracellular space|respiratory gaseous exchange by respiratory system
TCONS_00015390	0.0971435	-3.36374	0.00022673	0.00294384	Down	3141.3	3093.18	3142.05	229.647	221.539	224.169	gi|594047117|XP_006047984.1|PREDICTED: pulmonary surfactant-associated protein C [Bubalus bubalis]	3.99e-131	sp|P15783|PSPC_BOVIN	5.52e-115	Pulmonary surfactant-associated protein C										GO:0005615;GO:0007585	extracellular space|respiratory gaseous exchange by respiratory system
TCONS_00015391	0.0971435	-3.36374	0.00022673	0.00294384	Down	3141.3	3093.18	3142.05	229.647	221.539	224.169	gi|594047117|XP_006047984.1|PREDICTED: pulmonary surfactant-associated protein C [Bubalus bubalis]	3.99e-131	sp|P15783|PSPC_BOVIN	5.52e-115	Pulmonary surfactant-associated protein C										GO:0005615;GO:0007585	extracellular space|respiratory gaseous exchange by respiratory system
TCONS_00015392	0.0962974	-3.37636	1.57357e-06	4.11189e-05	Down	26.3998	26.9448	31.6839	1.73985	2.0171	2.27423	gi|594047117|XP_006047984.1|PREDICTED: pulmonary surfactant-associated protein C [Bubalus bubalis]	4.29e-98	sp|P15783|PSPC_BOVIN	2.57e-85	Pulmonary surfactant-associated protein C										GO:0005615;GO:0007585	extracellular space|respiratory gaseous exchange by respiratory system
TCONS_00015466	0.0802897	-3.63864	2.06581e-08	8.77059e-07	Down	11.3122	9.30587	9.07479	0.0579779	0.00394665	1.69865	gi|440897362|ELR49073.1|hypothetical protein M91_10594, partial [Bos mutus]	7.06e-13
TCONS_00015467	0.134011	-2.89957	2.50454e-05	0.0004555	Down	547.634	554.631	544.851	55.9359	55.478	52.2566	gi|594082214|XP_006064713.1|PREDICTED: cytochrome b5-like isoform X2 [Bubalus bubalis]	5.54e-85	sp|P00171|CYB5_BOVIN	1.87e-85	Cytochrome b5	KOG0537	1.42e-55	Cytochrome b5							GO:0005829;GO:0005789;GO:0016021;GO:0019899;GO:0020037;GO:0046872;GO:0055114	cytosol|endoplasmic reticulum membrane|integral component of membrane|enzyme binding|heme binding|metal ion binding|oxidation-reduction process
TCONS_00015511	0.0844398	-3.56593	9.53006e-05	0.00143347	Down	7.80902	8.46207	7.48435	0.586879	0.477125	0.437489	gi|4239700|CAA10770.1|reverse transcriptase-like [Bos taurus]	3.11e-22
TCONS_00015564	0.0568321	-4.13715	8.33384e-05	0.00128486	Down	2.72104	2.23984	1.79279	0.186739	0.0662732	0.0208638	gi|4239700|CAA10770.1|reverse transcriptase-like [Bos taurus]	3.42e-90	sp|Q32L59|TMC5B_BOVIN	1.91e-11	Transmembrane and coiled-coil domain-containing protein 5B										GO:0016021	integral component of membrane
TCONS_00015586	0.191015	-2.38824	4.61707e-05	0.000767905	Down	4.29357	4.72063	3.45908	0.525316	0.479921	0.757455	gi|440898472|ELR49967.1|E3 ubiquitin-protein ligase TRIM13, partial [Bos mutus]	0	sp|Q32L60|TRI13_BOVIN	0	E3 ubiquitin-protein ligase TRIM13	KOG2177	0	Predicted E3 ubiquitin ligase							GO:0005789;GO:0016021;GO:0097038;GO:0004842;GO:0008270;GO:0045087;GO:1902187;GO:0032897;GO:0010942;GO:0043123;GO:0016239;GO:0051092;GO:0051865;GO:0010332;GO:0030433	endoplasmic reticulum membrane|integral component of membrane|perinuclear endoplasmic reticulum|ubiquitin-protein transferase activity|zinc ion binding|innate immune response|negative regulation of viral release from host cell|negative regulation of viral transcription|positive regulation of cell death|positive regulation of I-kappaB kinase/NF-kappaB signaling|positive regulation of macroautophag…
TCONS_00015627	0.176251	-2.5043	0.000507848	0.00576866	Down	4.28358	4.57174	4.01777	0.386298	0.431881	0.857198	gi|115497484|NP_001069337.1|somatomedin-B and thrombospondin type-1 domain-containing protein precursor [Bos taurus]	1.18e-172	sp|Q32L50|SBSPO_BOVIN	2.03e-173	Somatomedin-B and thrombospondin type-1 domain-containing protein										GO:0005576;GO:0030247;GO:0005044;GO:0006955	extracellular region|polysaccharide binding|scavenger receptor activity|immune response
TCONS_00015629	0.00325687	-8.2623	9.9055e-08	3.63484e-06	Down	2.56828	1.39626	1.25365	0.00139767	0.00256632	0.0124701	gi|803321805|XP_012019118.1|PREDICTED: transcriptional activator Myb isoform X2 [Ovis aries musimon]	0	sp|P46200|MYB_BOVIN	0	Transcriptional activator Myb	KOG0048	0	Transcription factor, Myb superfamily	ko04151	PI3K-Akt signaling pathway	1	K09420	MYB, C-MYB	transcriptional activator Myb	GO:0005634;GO:0003677;GO:0000278;GO:0045893	nucleus|DNA binding|mitotic cell cycle|positive regulation of transcription, DNA-templated
TCONS_00015641	0.121299	-3.04336	3.50339e-05	0.000607767	Down	3.34898	4.03811	2.69428	0.14822	0.689589	0.072734	gi|803254102|XP_011987007.1|PREDICTED: epithelial cell-transforming sequence 2 oncogene-like isoform X1 [Ovis aries musimon]	0	sp|Q008S8|ECT2L_HUMAN	1.98e-173	Epithelial cell-transforming sequence 2 oncogene-like	KOG3524	9.57e-164	Predicted guanine nucleotide exchange factor (PEBBLE)							GO:0005089;GO:0035023	Rho guanyl-nucleotide exchange factor activity|regulation of Rho protein signal transduction
TCONS_00015642	0.0771668	-3.69588	7.62531e-05	0.00118675	Down	2.19715	3.3045	2.18937	0.277025	1.72986e-05	0.165955	gi|982935355|XP_015328368.1|PREDICTED: epithelial cell-transforming sequence 2 oncogene-like isoform X5 [Bos taurus]	0	sp|Q008S8|ECT2L_HUMAN	0	Epithelial cell-transforming sequence 2 oncogene-like	KOG3524	0	Predicted guanine nucleotide exchange factor (PEBBLE)							GO:0005089;GO:0035023	Rho guanyl-nucleotide exchange factor activity|regulation of Rho protein signal transduction
TCONS_00015643	0.0574243	-4.1222	4.49775e-05	0.000752496	Down	7.72293	5.95235	5.34266	0.120785	0.51789	0.181132	gi|555959812|XP_005892014.1|PREDICTED: epithelial cell-transforming sequence 2 oncogene-like isoform X2 [Bos mutus]	2.25e-80	sp|Q008S8|ECT2L_HUMAN	7.32e-71	Epithelial cell-transforming sequence 2 oncogene-like	KOG3524	1.93e-72	Predicted guanine nucleotide exchange factor (PEBBLE)							GO:0005089;GO:0035023	Rho guanyl-nucleotide exchange factor activity|regulation of Rho protein signal transduction
TCONS_00015790	0.054979	-4.18498	0.000860497	0.00887098	Down	1.9242	4.0683	2.42369	0.176809	0.128426	0.0475362	gi|426220713|XP_004004558.1|PREDICTED: asparagine synthetase domain-containing protein 1 [Ovis aries]	0	sp|Q0V8E4|ASND1_BOVIN	0	Asparagine synthetase domain-containing protein 1	KOG0573	0	Asparagine synthase							GO:0004066;GO:0006529;GO:0006541	asparagine synthase (glutamine-hydrolyzing) activity|asparagine biosynthetic process|glutamine metabolic process
TCONS_00015794	0.189343	-2.40093	0.000765244	0.00804444	Down	7.10156	5.5127	7.57271	0.341484	2.38185	0.102231	gi|426220713|XP_004004558.1|PREDICTED: asparagine synthetase domain-containing protein 1 [Ovis aries]	0	sp|Q0V8E4|ASND1_BOVIN	0	Asparagine synthetase domain-containing protein 1	KOG0573	0	Asparagine synthase							GO:0004066;GO:0006529;GO:0006541	asparagine synthase (glutamine-hydrolyzing) activity|asparagine biosynthetic process|glutamine metabolic process
TCONS_00015827	0.00672328	-7.21662	0.000111188	0.00162659	Down	2.92551	0.325712	1.98291	6.50481e-07	0.032575	0.00124422	gi|859882792|XP_012899959.1|PREDICTED: COUP transcription factor 1 [Mustela putorius furo]	0	sp|P10589|COT1_HUMAN	0	COUP transcription factor 1	KOG3575	0	FOG: Hormone receptors							GO:0005829;GO:0005654;GO:0005634;GO:0003700;GO:0000981;GO:0001227;GO:0004879;GO:0044323;GO:0000978;GO:0000977;GO:0043565;GO:0003707;GO:0003713;GO:0008270;GO:0048856;GO:0030154;GO:0010977;GO:0000122;GO:0045944;GO:0006357;GO:0007165;GO:0006367	cytosol|nucleoplasm|nucleus|DNA-binding transcription factor activity|DNA-binding transcription factor activity, RNA polymerase II-specific|DNA-binding transcription repressor activity, RNA polymerase II-specific|nuclear receptor activity|retinoic acid-responsive element binding|RNA polymerase II proximal promoter sequence-specific DNA binding|RNA polymerase II regulatory region sequence-specific…
TCONS_00015841	0.13138	-2.92819	5.26808e-06	0.000117517	Down	5.62211	4.98487	6.82211	0.379646	1.44233e-06	1.30461	gi|742237414|XP_010830244.1|PREDICTED: tetratricopeptide repeat protein 37 isoform X1 [Bison bison bison]	0	sp|Q6PGP7|TTC37_HUMAN	0	Tetratricopeptide repeat protein 37	KOG1127	0	TPR repeat-containing protein	ko03018	RNA degradation	1	K12600	SKI3, TTC37	superkiller protein 3	GO:0005737;GO:0005829;GO:0005654;GO:0005634;GO:0055087;GO:0035327;GO:0043928	cytoplasm|cytosol|nucleoplasm|nucleus|Ski complex|transcriptionally active chromatin|exonucleolytic catabolism of deadenylated mRNA
TCONS_00015846	0.0141264	-6.14546	7.2262e-07	2.07807e-05	Down	46.8343	29.5952	1.4159	2.57086e-10	0.0212747	0.890533	gi|4239700|CAA10770.1|reverse transcriptase-like [Bos taurus]	1.09e-56
TCONS_00015865	0.200335	-2.31951	0.000218792	0.00286717	Down	12.0366	10.6853	10.6389	1.68588	1.72376	1.55773	gi|803237452|XP_011978848.1|PREDICTED: phytanoyl-CoA dioxygenase, peroxisomal [Ovis aries musimon]	0	sp|O18778|PAHX_BOVIN	0	Phytanoyl-CoA dioxygenase, peroxisomal	KOG3290	0	Peroxisomal phytanoyl-CoA hydroxylase	ko04146	Peroxisome	1	K00477	PHYH	phytanoyl-CoA hydroxylase	GO:0005777;GO:0031418;GO:0046872;GO:0048244;GO:0001561	peroxisome|L-ascorbic acid binding|metal ion binding|phytanoyl-CoA dioxygenase activity|fatty acid alpha-oxidation
TCONS_00015934	0.00570492	-7.45358	2.49832e-05	0.000454698	Down	1.02263	0.737386	1.43214	5.82936e-06	0.00970003	4.26588e-11	gi|982932102|XP_015327738.1|PREDICTED: amyloid beta A4 precursor protein-binding family B member 3 isoform X4 [Bos taurus]	4e-165	sp|O95704|APBB3_HUMAN	1.18e-153	Amyloid-beta A4 precursor protein-binding family B member 3										GO:0015629;GO:0005737;GO:0005829;GO:0005634;GO:0001540;GO:0008134;GO:0006355	actin cytoskeleton|cytoplasm|cytosol|nucleus|amyloid-beta binding|transcription factor binding|regulation of transcription, DNA-templated
TCONS_00015985	0.130519	-2.93767	0.000404633	0.00478196	Down	6.2036	6.36106	4.92146	0.323828	1.27973	0.0826969	gi|586536482|XP_006923101.1|PREDICTED: CXXC-type zinc finger protein 5 [Pteropus alecto]	1.08e-164	sp|Q32LB3|CXXC5_BOVIN	1.62e-163	CXXC-type zinc finger protein 5										GO:0005829;GO:0005654;GO:0043565;GO:0008134;GO:0008270;GO:0000122	cytosol|nucleoplasm|sequence-specific DNA binding|transcription factor binding|zinc ion binding|negative regulation of transcription by RNA polymerase II
TCONS_00016063	0.0520871	-4.26293	0.000936084	0.009447	Down	2.90176	2.96923	3.5065	0.233293	0.00123268	0.133234	gi|1131264503|XP_019813642.1|PREDICTED: cilia- and flagella-associated protein 100 isoform X3 [Bos indicus]	5.37e-21	sp|Q80VN0|CP100_MOUSE	2.09e-12	Cilia- and flagella-associated protein 100										GO:0097545;GO:0031514;GO:0070840;GO:0003341;GO:0036159;GO:2000574	axonemal outer doublet|motile cilium|dynein complex binding|cilium movement|inner dynein arm assembly|regulation of microtubule motor activity
TCONS_00016094	0.136941	-2.86837	5.71086e-05	0.000921486	Down	2.58103	1.02934	3.13581	0.117215	0.568067	1.14954e-05	gi|134085755|NP_001076886.1|ribosome production factor 1 [Bos taurus]	0	sp|Q9H9Y2|RPF1_HUMAN	0	Ribosome production factor 1	KOG2780	0	Ribosome biogenesis protein RPF1, contains IMP4 domain							GO:0005730;GO:0030687;GO:0003723;GO:0019843;GO:0006364	nucleolus|preribosome, large subunit precursor|RNA binding|rRNA binding|rRNA processing
TCONS_00016105	0.0408797	-4.61247	0.000375681	0.0044873	Down	5.14419	9.63961	8.88404	0.393129	0.0671801	0.23317	gi|802988651|XP_012035119.1|PREDICTED: dimethylaniline monooxygenase [N-oxide-forming] 5 isoform X2 [Ovis aries]	3.29e-74	sp|Q8K4C0|FMO5_RAT	1.24e-70	Dimethylaniline monooxygenase [N-oxide-forming] 5	KOG1399	5.99e-70	Flavin-containing monooxygenase	ko00982	Drug metabolism - cytochrome P450	1	K00485	FMO	dimethylaniline monooxygenase (N-oxide forming)	GO:0005789;GO:0016021;GO:0050660;GO:0004497;GO:0004499;GO:0050661	endoplasmic reticulum membrane|integral component of membrane|flavin adenine dinucleotide binding|monooxygenase activity|N,N-dimethylaniline monooxygenase activity|NADP binding
TCONS_00016112	0.220566	-2.18072	8.78411e-05	0.00134067	Down	5.31046	14.6965	3.62017	1.9347	0.680424	1.25369	gi|1131236142|XP_019842463.1|PREDICTED: ras-related protein Rab-27B isoform X1 [Bos indicus]	1.14e-146	sp|Q8HZJ5|RB27B_BOVIN	2.02e-143	Ras-related protein Rab-27B	KOG0081	4.33e-140	GTPase Rab27, small G protein superfamily							GO:1904115;GO:0005623;GO:0005795;GO:0005770;GO:0042470;GO:0032585;GO:0030141;GO:0030140;GO:0019003;GO:0005525;GO:0003924;GO:0031489;GO:0019904;GO:0099641;GO:0006886;GO:0032402;GO:0071985;GO:0045921;GO:0032482	axon cytoplasm|cell|Golgi stack|late endosome|melanosome|multivesicular body membrane|secretory granule|trans-Golgi network transport vesicle|GDP binding|GTP binding|GTPase activity|myosin V binding|protein domain specific binding|anterograde axonal protein transport|intracellular protein transport|melanosome transport|multivesicular body sorting pathway|positive regulation of exocytosis|Rab prot…
TCONS_00016134	0.0693705	-3.84953	1.92625e-05	0.000364952	Down	1.26176	1.896	1.12586	0.038743	0.0196603	0.164732	gi|803232117|XP_011976235.1|PREDICTED: E3 ubiquitin-protein ligase NEDD4-like isoform X13 [Ovis aries musimon]	0	sp|Q96PU5|NED4L_HUMAN	0	E3 ubiquitin-protein ligase NEDD4-like	KOG0940	0	Ubiquitin protein ligase RSP5/NEDD4	ko04144,ko04530,ko04120	Endocytosis|Tight junction|Ubiquitin mediated proteolysis	3	K13305	NEDD4L	E3 ubiquitin-protein ligase NEDD4-like	GO:0005623;GO:0005737;GO:0005829;GO:0070062;GO:0005794;GO:0005771;GO:0005654;GO:0044325;GO:0019870;GO:0015459;GO:0019871;GO:0017080;GO:0061630;GO:0004842;GO:0006883;GO:0007588;GO:0034220;GO:1901380;GO:1901017;GO:2000009;GO:1902306;GO:2000650;GO:0000122;GO:2001288;GO:1903861;GO:0045807;GO:0045732;GO:0043161;GO:0070936;GO:0006513;GO:0000209;GO:0016567;GO:0048814;GO:0034765;GO:0003254;GO:0042391;GO:…	cell|cytoplasm|cytosol|extracellular exosome|Golgi apparatus|multivesicular body|nucleoplasm|ion channel binding|potassium channel inhibitor activity|potassium channel regulator activity|sodium channel inhibitor activity|sodium channel regulator activity|ubiquitin protein ligase activity|ubiquitin-protein transferase activity|cellular sodium ion homeostasis|excretion|ion transmembrane transport|n…
TCONS_00016135	0.0440573	-4.50447	4.4671e-08	1.75851e-06	Down	2.12137	2.17242	2.526	0.0708437	0.0153744	0.12897	gi|803232117|XP_011976235.1|PREDICTED: E3 ubiquitin-protein ligase NEDD4-like isoform X13 [Ovis aries musimon]	0	sp|Q96PU5|NED4L_HUMAN	0	E3 ubiquitin-protein ligase NEDD4-like	KOG0940	0	Ubiquitin protein ligase RSP5/NEDD4	ko04144,ko04530,ko04120	Endocytosis|Tight junction|Ubiquitin mediated proteolysis	3	K13305	NEDD4L	E3 ubiquitin-protein ligase NEDD4-like	GO:0005623;GO:0005737;GO:0005829;GO:0070062;GO:0005794;GO:0005771;GO:0005654;GO:0044325;GO:0019870;GO:0015459;GO:0019871;GO:0017080;GO:0061630;GO:0004842;GO:0006883;GO:0007588;GO:0034220;GO:1901380;GO:1901017;GO:2000009;GO:1902306;GO:2000650;GO:0000122;GO:2001288;GO:1903861;GO:0045807;GO:0045732;GO:0043161;GO:0070936;GO:0006513;GO:0000209;GO:0016567;GO:0048814;GO:0034765;GO:0003254;GO:0042391;GO:…	cell|cytoplasm|cytosol|extracellular exosome|Golgi apparatus|multivesicular body|nucleoplasm|ion channel binding|potassium channel inhibitor activity|potassium channel regulator activity|sodium channel inhibitor activity|sodium channel regulator activity|ubiquitin protein ligase activity|ubiquitin-protein transferase activity|cellular sodium ion homeostasis|excretion|ion transmembrane transport|n…
TCONS_00016143	0.185065	-2.43389	0.000163956	0.00224234	Down	4.17652	4.23766	5.25614	0.47306	0.0772673	1.31309	gi|1131210043|XP_019792702.1|PREDICTED: zinc finger protein 532 isoform X3 [Tursiops truncatus]	0	sp|Q9HCE3|ZN532_HUMAN	0	Zinc finger protein 532	KOG1721	0	FOG: Zn-finger							GO:0005634;GO:0003677;GO:0046872	nucleus|DNA binding|metal ion binding
TCONS_00016149	0.145496	-2.78094	0.000277235	0.00347613	Down	2.74524	4.74148	2.61311	0.285379	0.606522	0.19751	gi|1062940784|XP_017894855.1|PREDICTED: tumor necrosis factor receptor superfamily member 11A [Capra hircus]	0	sp|Q9Y6Q6|TNR11_HUMAN	0	Tumor necrosis factor receptor superfamily member 11A				ko04060,ko04064	Cytokine-cytokine receptor interaction|NF-kappa B signaling pathway	2	K05147	TNFRSF11A, RANK, CD265	tumor necrosis factor receptor superfamily member 11A	GO:0005829;GO:0009897;GO:0016021;GO:0005886;GO:0019955;GO:0046872;GO:0038023;GO:0004888;GO:0005031;GO:0002250;GO:0007267;GO:0060086;GO:0048535;GO:0060749;GO:0002548;GO:0072674;GO:0001503;GO:0030316;GO:0045780;GO:0008284;GO:0051091;GO:0071848;GO:0071812;GO:0043507;GO:0051092;GO:0034097;GO:0070555;GO:0032496;GO:0009314;GO:0034612;GO:0007165;GO:0071847;GO:0033209	cytosol|external side of plasma membrane|integral component of membrane|plasma membrane|cytokine binding|metal ion binding|signaling receptor activity|transmembrane signaling receptor activity|tumor necrosis factor-activated receptor activity|adaptive immune response|cell-cell signaling|circadian temperature homeostasis|lymph node development|mammary gland alveolus development|monocyte chemotaxis…
TCONS_00016247	0.170079	-2.55573	0.000314924	0.00387246	Down	9.34862	6.89238	9.12505	0.52524	1.25969	1.41058	gi|965965738|XP_014954930.1|PREDICTED: neuropilin-1 isoform X1 [Ovis aries]	0	sp|Q9QWJ9|NRP1_RAT	0	Neuropilin-1										GO:0030424;GO:0009986;GO:0005829;GO:0005769;GO:0005925;GO:0098978;GO:0030426;GO:0016021;GO:0099055;GO:0005883;GO:0043025;GO:0097443;GO:0005096;GO:0008201;GO:0046872;GO:0019901;GO:0017154;GO:0038085;GO:0005021;GO:0031532;GO:0060978;GO:0048846;GO:0007413;GO:0060385;GO:0150020;GO:0001569;GO:0021785;GO:0002042;GO:0035729;GO:0071679;GO:0060982;GO:0060666;GO:1904835;GO:0035767;GO:0021612;GO:1903375;GO:…	axon|cell surface|cytosol|early endosome|focal adhesion|glutamatergic synapse|growth cone|integral component of membrane|integral component of postsynaptic membrane|neurofilament|neuronal cell body|sorting endosome|GTPase activator activity|heparin binding|metal ion binding|protein kinase binding|semaphorin receptor activity|vascular endothelial growth factor binding|vascular endothelial growth f…
TCONS_00016260	0.000985294	-9.98716	3.55683e-17	6.68752e-15	Down	10.0941	11.4974	11.9502	0.000206603	0.000191573	0.0307307	gi|1062890569|XP_017912517.1|PREDICTED: UPF0061 protein azo1574 isoform X4 [Capra hircus]	0	sp|B0RS12|SELO_XANCB	9.81e-106	Protein adenylyltransferase SelO	KOG2542	2.32e-65	Uncharacterized conserved protein (YdiU family)							GO:0005524;GO:0000287;GO:0016779	ATP binding|magnesium ion binding|nucleotidyltransferase activity
TCONS_00016262	0.0694788	-3.84728	7.30875e-10	4.29432e-08	Down	10.4308	10.3759	10.8525	0.920095	0.356842	0.350435	gi|1062890569|XP_017912517.1|PREDICTED: UPF0061 protein azo1574 isoform X4 [Capra hircus]	2.19e-149	sp|A1K5T6|SELO_AZOSB	7.05e-59	Protein adenylyltransferase SelO	KOG2542	2.24e-45	Uncharacterized conserved protein (YdiU family)							GO:0005524;GO:0000287;GO:0016779	ATP binding|magnesium ion binding|nucleotidyltransferase activity
TCONS_00016283	0.00181069	-9.10925	1.98415e-11	1.52417e-09	Down	4.58568	4.41563	3.82281	0.00985799	0.000438347	0.000477459	gi|556729968|XP_005960690.1|PREDICTED: methylmalonyl-CoA mutase, mitochondrial isoform X1 [Pantholops hodgsonii]	0	sp|Q9GK13|MUTA_BOVIN	0	Methylmalonyl-CoA mutase, mitochondrial				ko00280,ko00630,ko00640,ko00720	Valine, leucine and isoleucine degradation|Glyoxylate and dicarboxylate metabolism|Propanoate metabolism|Carbon fixation pathways in prokaryotes	4	K01847	MUT	methylmalonyl-CoA mutase	GO:0005759;GO:0031419;GO:0003924;GO:0042802;GO:0046872;GO:0004494;GO:0042803	mitochondrial matrix|cobalamin binding|GTPase activity|identical protein binding|metal ion binding|methylmalonyl-CoA mutase activity|protein homodimerization activity
TCONS_00016284	0.00186074	-9.06991	7.65255e-17	1.36105e-14	Down	7.58003	9.30239	8.31678	0.033284	0.00241828	0.00152927	gi|556729968|XP_005960690.1|PREDICTED: methylmalonyl-CoA mutase, mitochondrial isoform X1 [Pantholops hodgsonii]	0	sp|Q9GK13|MUTA_BOVIN	0	Methylmalonyl-CoA mutase, mitochondrial				ko00280,ko00630,ko00640,ko00720	Valine, leucine and isoleucine degradation|Glyoxylate and dicarboxylate metabolism|Propanoate metabolism|Carbon fixation pathways in prokaryotes	4	K01847	MUT	methylmalonyl-CoA mutase	GO:0005759;GO:0031419;GO:0003924;GO:0042802;GO:0046872;GO:0004494;GO:0042803	mitochondrial matrix|cobalamin binding|GTPase activity|identical protein binding|metal ion binding|methylmalonyl-CoA mutase activity|protein homodimerization activity
TCONS_00016286	0.00207142	-8.91517	9.60336e-16	1.42548e-13	Down	7.35601	7.01466	8.32069	0.0286442	0.00271139	0.00159595	gi|556729968|XP_005960690.1|PREDICTED: methylmalonyl-CoA mutase, mitochondrial isoform X1 [Pantholops hodgsonii]	0	sp|Q9GK13|MUTA_BOVIN	0	Methylmalonyl-CoA mutase, mitochondrial				ko00280,ko00630,ko00640,ko00720	Valine, leucine and isoleucine degradation|Glyoxylate and dicarboxylate metabolism|Propanoate metabolism|Carbon fixation pathways in prokaryotes	4	K01847	MUT	methylmalonyl-CoA mutase	GO:0005759;GO:0031419;GO:0003924;GO:0042802;GO:0046872;GO:0004494;GO:0042803	mitochondrial matrix|cobalamin binding|GTPase activity|identical protein binding|metal ion binding|methylmalonyl-CoA mutase activity|protein homodimerization activity
TCONS_00016327	0.144166	-2.7942	1.13426e-05	0.000231208	Down	7.81196	7.97394	9.15639	0.851076	0.72491	1.09049	gi|440906721|ELR56950.1|Protein FAM63A, partial [Bos mutus]	0	sp|Q2KJ22|MINY1_BOVIN	0	Ubiquitin carboxyl-terminal hydrolase MINDY-1	KOG2427	9.02e-119	Uncharacterized conserved protein							GO:0005829;GO:0016807;GO:0036435;GO:1990380;GO:0004843;GO:0071108	cytosol|cysteine-type carboxypeptidase activity|K48-linked polyubiquitin modification-dependent protein binding|Lys48-specific deubiquitinase activity|thiol-dependent ubiquitin-specific protease activity|protein K48-linked deubiquitination
TCONS_00016471	0.0850215	-3.55603	7.5682e-10	4.41393e-08	Down	458.077	457.849	442.602	31.6095	26.9408	27.0846	gi|752417397|XP_002923517.2|PREDICTED: C-C motif chemokine 26 [Ailuropoda melanoleuca]	1.08e-45	sp|Q64H35|CCL26_CANLF	4.49e-39	C-C motif chemokine 26				ko04060,ko04061	Cytokine-cytokine receptor interaction|Viral protein interaction with cytokine and cytokine receptor	2	K21096	CCL26	C-C motif chemokine 26	GO:0005615;GO:0048020;GO:0031728;GO:0008009;GO:0071346;GO:0071347;GO:0071356;GO:0070098;GO:0007186;GO:0006954;GO:0048247;GO:0002548;GO:0030593;GO:0030838;GO:0030335;GO:0050921;GO:0001938;GO:0070374;GO:0043547;GO:0010818	extracellular space|CCR chemokine receptor binding|CCR3 chemokine receptor binding|chemokine activity|cellular response to interferon-gamma|cellular response to interleukin-1|cellular response to tumor necrosis factor|chemokine-mediated signaling pathway|G protein-coupled receptor signaling pathway|inflammatory response|lymphocyte chemotaxis|monocyte chemotaxis|neutrophil chemotaxis|positive regu…
TCONS_00016481	0.0303089	-5.04411	1.22042e-16	2.13217e-14	Down	27.3344	25.3624	23.1013	0.879544	0.802016	0.0343014	gi|966001653|XP_014959394.1|PREDICTED: elastin isoform X1 [Ovis aries]	2.23e-66
TCONS_00016482	0.034983	-4.8372	5.94213e-11	4.21219e-09	Down	6.26036	10.2375	9.4061	0.216698	0.288401	0.171258	gi|966001653|XP_014959394.1|PREDICTED: elastin isoform X1 [Ovis aries]	2.28e-66	sp|P15502|ELN_HUMAN	9.08e-10	Elastin
TCONS_00016483	0.0493343	-4.34126	7.58657e-09	3.58311e-07	Down	6.12367	7.42102	8.95739	0.53654	0.177273	0.107199	gi|966001653|XP_014959394.1|PREDICTED: elastin isoform X1 [Ovis aries]	2.2e-66
TCONS_00016484	0.000798896	-10.2897	5.31959e-20	1.36389e-17	Down	6.95768	5.78152	11.0567	1.28512e-12	0.00803781	0.00352095	gi|966001653|XP_014959394.1|PREDICTED: elastin isoform X1 [Ovis aries]	2.28e-66	sp|P15502|ELN_HUMAN	7.64e-07	Elastin
TCONS_00016485	0.0429002	-4.54287	3.28639e-08	1.32543e-06	Down	4.50029	3.95271	4.70627	0.0584583	0.095317	0.27544	gi|966001653|XP_014959394.1|PREDICTED: elastin isoform X1 [Ovis aries]	2.88e-66
TCONS_00016486	0.0545238	-4.19697	3.92524e-11	2.87007e-09	Down	13.6625	15.4022	14.3166	0.287179	0.513366	0.949011	gi|966001653|XP_014959394.1|PREDICTED: elastin isoform X1 [Ovis aries]	2.15e-66
TCONS_00016488	0.00875218	-6.83614	4.54319e-10	2.79664e-08	Down	5.74033	3.41846	1.88995	3.99066e-13	0.0609482	0.00965417	gi|966001653|XP_014959394.1|PREDICTED: elastin isoform X1 [Ovis aries]	2.2e-66	sp|P15502|ELN_HUMAN	1.59e-09	Elastin
TCONS_00016489	0.0431931	-4.53306	2.01278e-09	1.06675e-07	Down	10.0515	5.38185	7.78047	0.115765	0.0571285	0.568977	gi|966001653|XP_014959394.1|PREDICTED: elastin isoform X1 [Ovis aries]	2.19e-66
TCONS_00016525	0.00660932	-7.24128	0.000146426	0.00204076	Down	1.00344	0.322909	0.971789	0.00744023	0.00491379	0.00122316	gi|742180141|XP_010852620.1|PREDICTED: LOW QUALITY PROTEIN: NADPH--cytochrome P450 reductase [Bison bison bison]	0	sp|Q3SYT8|NCPR_BOVIN	0	NADPH--cytochrome P450 reductase	KOG1158	0	NADP/FAD dependent oxidoreductase							GO:0005829;GO:0005789;GO:0016021;GO:0050660;GO:0010181;GO:0050661;GO:0003958;GO:0016491;GO:0009725	cytosol|endoplasmic reticulum membrane|integral component of membrane|flavin adenine dinucleotide binding|FMN binding|NADP binding|NADPH-hemoprotein reductase activity|oxidoreductase activity|response to hormone
TCONS_00016531	0.175758	-2.50834	2.32845e-05	0.00042841	Down	12.0721	14.2681	19.7584	1.41645	1.64555	2.93294	gi|742180141|XP_010852620.1|PREDICTED: LOW QUALITY PROTEIN: NADPH--cytochrome P450 reductase [Bison bison bison]	0	sp|Q3SYT8|NCPR_BOVIN	0	NADPH--cytochrome P450 reductase	KOG1158	0	NADP/FAD dependent oxidoreductase							GO:0005829;GO:0005789;GO:0016021;GO:0050660;GO:0010181;GO:0050661;GO:0003958;GO:0016491;GO:0009725	cytosol|endoplasmic reticulum membrane|integral component of membrane|flavin adenine dinucleotide binding|FMN binding|NADP binding|NADPH-hemoprotein reductase activity|oxidoreductase activity|response to hormone
TCONS_00016553	0.0146237	-6.09555	0.000665295	0.00719489	Down	0.762436	0.996126	0.49314	2.20099e-09	0.00543334	0.02788	gi|4239700|CAA10770.1|reverse transcriptase-like [Bos taurus]	2.47e-32	sp|P08548|LIN1_NYCCO	3.68e-23	LINE-1 reverse transcriptase homolog										GO:0046872;GO:0003964	metal ion binding|RNA-directed DNA polymerase activity
TCONS_00016554	0.0519619	-4.2664	3.13427e-08	1.26927e-06	Down	4.62074	3.31977	4.11134	0.106368	0.232226	0.124682	gi|4239700|CAA10770.1|reverse transcriptase-like [Bos taurus]	4.97e-32	sp|P08548|LIN1_NYCCO	4.71e-23	LINE-1 reverse transcriptase homolog										GO:0046872;GO:0003964	metal ion binding|RNA-directed DNA polymerase activity
TCONS_00016682	0.17415	-2.5216	1.79932e-06	4.61327e-05	Down	108.794	112.567	109.085	14.4208	15.681	12.5873	gi|1131200105|XP_019835927.1|PREDICTED: galectin-9-like [Bos indicus]	1.54e-93	sp|Q3MHZ8|LEG9_BOVIN	2.3e-66	Galectin-9	KOG3587	3.66e-63	Galectin, galactose-binding lectin							GO:0005737;GO:0005829;GO:0005576;GO:0005634;GO:0030246;GO:0016936;GO:0002376;GO:2000562;GO:0010629;GO:0032689;GO:0010628;GO:2001181;GO:2000778	cytoplasm|cytosol|extracellular region|nucleus|carbohydrate binding|galactoside binding|immune system process|negative regulation of CD4-positive, alpha-beta T cell proliferation|negative regulation of gene expression|negative regulation of interferon-gamma production|positive regulation of gene expression|positive regulation of interleukin-10 secretion|positive regulation of interleukin-6 secret…
TCONS_00016752	0.115346	-3.11596	7.79977e-07	2.21718e-05	Down	6.61607	6.7173	4.46955	0.73351	0.487059	0.304441	gi|1131247503|XP_019802325.1|PREDICTED: CLIP-associating protein 2 isoform X16 [Tursiops truncatus]	0	sp|Q99JD4|CLAP2_RAT	0	CLIP-associating protein 2	KOG2956	0	CLIP-associating protein							GO:0031252;GO:0000777;GO:0005881;GO:0005794;GO:0005874;GO:0005815;GO:0005886;GO:0032587;GO:0005819;GO:0005802;GO:0008017;GO:0051010;GO:0051301;GO:0010458;GO:0007030;GO:0034453;GO:0000226;GO:0007020;GO:0031023;GO:0007052;GO:0007026;GO:0032886	cell leading edge|condensed chromosome kinetochore|cytoplasmic microtubule|Golgi apparatus|microtubule|microtubule organizing center|plasma membrane|ruffle membrane|spindle|trans-Golgi network|microtubule binding|microtubule plus-end binding|cell division|exit from mitosis|Golgi organization|microtubule anchoring|microtubule cytoskeleton organization|microtubule nucleation|microtubule organizing …
TCONS_00016802	0.00597232	-7.38749	6.43971e-05	0.00102156	Down	2.43694	1.79551	1.65414	0.030747	0	0	gi|1062911944|XP_017921290.1|PREDICTED: cyclin-O [Capra hircus]	0	sp|P22674|CCNO_HUMAN	5.5e-174	Cyclin-O	KOG0653	6.17e-56	Cyclin B and related kinase-activating proteins							GO:0005813;GO:0000307;GO:0005737;GO:0005634;GO:0016538;GO:0019901;GO:0051301;GO:0060271;GO:0000278;GO:0044772;GO:1903251;GO:0006468;GO:0000079;GO:0042493	centrosome|cyclin-dependent protein kinase holoenzyme complex|cytoplasm|nucleus|cyclin-dependent protein serine/threonine kinase regulator activity|protein kinase binding|cell division|cilium assembly|mitotic cell cycle|mitotic cell cycle phase transition|multi-ciliated epithelial cell differentiation|protein phosphorylation|regulation of cyclin-dependent protein serine/threonine kinase activity|…
TCONS_00016803	0.143628	-2.79959	1.55968e-07	5.35965e-06	Down	91.0089	92.2057	87.2625	10.1252	9.02595	9.65688	gi|594102317|XP_006074229.1|PREDICTED: endothelial cell-specific molecule 1 isoform X1 [Bubalus bubalis]	2.14e-109	sp|Q9NQ30|ESM1_HUMAN	4.01e-88	Endothelial cell-specific molecule 1	KOG1218	9.45e-89	Proteins containing Ca2+-binding EGF-like domains							GO:0005576;GO:0005171;GO:0005520;GO:0005178;GO:0001525;GO:0008284;GO:1902204;GO:0002040	extracellular region|hepatocyte growth factor receptor binding|insulin-like growth factor binding|integrin binding|angiogenesis|positive regulation of cell population proliferation|positive regulation of hepatocyte growth factor receptor signaling pathway|sprouting angiogenesis
TCONS_00016804	0.0259856	-5.26614	0.000875365	0.00898672	Down	1.90476	1.16502	0.949122	0	0	0.076822	gi|440912979|ELR62493.1|hypothetical protein M91_20206, partial [Bos mutus]	0	sp|Q6UVK1|CSPG4_HUMAN	3.21e-135	Chondroitin sulfate proteoglycan 4	KOG3597	3.77e-163	Proteoglycan							GO:0016324;GO:0009986;GO:0062023;GO:0070062;GO:0005576;GO:0005925;GO:0005796;GO:0005887;GO:0031258;GO:0043202;GO:0005654;GO:0005886;GO:0019901;GO:0000187;GO:0001525;GO:0008283;GO:0030206;GO:0030207;GO:0030208;GO:0008347;GO:0035556;GO:0050731;GO:0048771;GO:0007169	apical plasma membrane|cell surface|collagen-containing extracellular matrix|extracellular exosome|extracellular region|focal adhesion|Golgi lumen|integral component of plasma membrane|lamellipodium membrane|lysosomal lumen|nucleoplasm|plasma membrane|protein kinase binding|activation of MAPK activity|angiogenesis|cell population proliferation|chondroitin sulfate biosynthetic process|chondroitin …
TCONS_00016878	0.10549	-3.24482	1.86945e-06	4.76831e-05	Down	4.7226	5.03879	5.75555	0.686363	0.158265	0.366157	gi|803316079|XP_012016333.1|PREDICTED: serine-rich coiled-coil domain-containing protein 2 isoform X2 [Ovis aries musimon]	0	sp|Q3UHI0|CCSE2_MOUSE	6.72e-126	Serine-rich coiled-coil domain-containing protein 2										GO:0005737;GO:0015630;GO:0008017;GO:0001578	cytoplasm|microtubule cytoskeleton|microtubule binding|microtubule bundle formation
TCONS_00016885	0.111816	-3.1608	4.11488e-08	1.63124e-06	Down	938.611	832.803	844.132	72.5719	67.9569	76.3503	gi|594086333|XP_006066677.1|PREDICTED: adipogenesis regulatory factor [Bubalus bubalis]	1.74e-34	sp|Q15847|ADIRF_HUMAN	4.3e-23	Adipogenesis regulatory factor										GO:0005829;GO:0070062;GO:0005654;GO:0005634;GO:0030154;GO:0072719;GO:0071478;GO:0045600;GO:0045944;GO:2001023	cytosol|extracellular exosome|nucleoplasm|nucleus|cell differentiation|cellular response to cisplatin|cellular response to radiation|positive regulation of fat cell differentiation|positive regulation of transcription by RNA polymerase II|regulation of response to drug
TCONS_00016897	0.119446	-3.06558	0.000193043	0.00258114	Down	2.98696	2.33193	2.45247	0.183129	0.103846	0.402976	gi|594086361|XP_006066691.1|PREDICTED: synaptotagmin-15 [Bubalus bubalis]	0	sp|Q9BQS2|SYT15_HUMAN	0	Synaptotagmin-15										GO:0070382;GO:0016021;GO:0005886;GO:0005509;GO:0005544;GO:0030276;GO:0001786;GO:0000149;GO:0017156;GO:0071277;GO:0017158;GO:0014059;GO:0016192	exocytic vesicle|integral component of membrane|plasma membrane|calcium ion binding|calcium-dependent phospholipid binding|clathrin binding|phosphatidylserine binding|SNARE binding|calcium-ion regulated exocytosis|cellular response to calcium ion|regulation of calcium ion-dependent exocytosis|regulation of dopamine secretion|vesicle-mediated transport
TCONS_00016898	0.1198	-3.0613	5.4736e-05	0.000889747	Down	8.31243	11.1889	11.5339	2.22037	0.00186089	0.532241	gi|556737936|XP_005964547.1|PREDICTED: synaptotagmin-15 [Pantholops hodgsonii]	0	sp|Q9BQS2|SYT15_HUMAN	0	Synaptotagmin-15	KOG1028	4.23e-41	Ca2+-dependent phospholipid-binding protein Synaptotagmin, required for synaptic vesicle and secretory granule exocytosis							GO:0070382;GO:0016021;GO:0005886;GO:0005509;GO:0005544;GO:0030276;GO:0001786;GO:0000149;GO:0017156;GO:0071277;GO:0017158;GO:0014059;GO:0016192	exocytic vesicle|integral component of membrane|plasma membrane|calcium ion binding|calcium-dependent phospholipid binding|clathrin binding|phosphatidylserine binding|SNARE binding|calcium-ion regulated exocytosis|cellular response to calcium ion|regulation of calcium ion-dependent exocytosis|regulation of dopamine secretion|vesicle-mediated transport
TCONS_00016899	0.069225	-3.85256	2.93421e-05	0.000522102	Down	2.65588	4.18606	2.01052	0.102923	0.0979373	0.262079	gi|594086361|XP_006066691.1|PREDICTED: synaptotagmin-15 [Bubalus bubalis]	2.2e-117	sp|Q9BQS2|SYT15_HUMAN	2.68e-81	Synaptotagmin-15	KOG1028	2.36e-23	Ca2+-dependent phospholipid-binding protein Synaptotagmin, required for synaptic vesicle and secretory granule exocytosis							GO:0070382;GO:0016021;GO:0005886;GO:0005509;GO:0005544;GO:0030276;GO:0001786;GO:0000149;GO:0017156;GO:0071277;GO:0017158;GO:0014059;GO:0016192	exocytic vesicle|integral component of membrane|plasma membrane|calcium ion binding|calcium-dependent phospholipid binding|clathrin binding|phosphatidylserine binding|SNARE binding|calcium-ion regulated exocytosis|cellular response to calcium ion|regulation of calcium ion-dependent exocytosis|regulation of dopamine secretion|vesicle-mediated transport
TCONS_00016900	0.0750535	-3.73594	1.34431e-05	0.000267668	Down	2.88051	4.05122	3.94135	0.0277944	0.151256	0.426785	gi|1131165484|XP_019781278.1|PREDICTED: synaptotagmin-15 isoform X3 [Tursiops truncatus]	8.06e-95	sp|Q9BQS2|SYT15_HUMAN	4.92e-53	Synaptotagmin-15	KOG1028	2.32e-23	Ca2+-dependent phospholipid-binding protein Synaptotagmin, required for synaptic vesicle and secretory granule exocytosis							GO:0070382;GO:0016021;GO:0005886;GO:0005509;GO:0005544;GO:0030276;GO:0001786;GO:0000149;GO:0017156;GO:0071277;GO:0017158;GO:0014059;GO:0016192	exocytic vesicle|integral component of membrane|plasma membrane|calcium ion binding|calcium-dependent phospholipid binding|clathrin binding|phosphatidylserine binding|SNARE binding|calcium-ion regulated exocytosis|cellular response to calcium ion|regulation of calcium ion-dependent exocytosis|regulation of dopamine secretion|vesicle-mediated transport
TCONS_00016910	0.0419973	-4.57356	3.57042e-05	0.000617227	Down	1.78147	0.524286	0.818098	0.0969088	2.94615e-05	0.00042663	gi|1062964373|XP_005678164.3|PREDICTED: uncharacterized protein KIAA1107 homolog [Capra hircus]	0	sp|Q9UPP5|K1107_HUMAN	0	AP2-interacting clathrin-endocytosis protein										GO:0030424;GO:0044297;GO:0030054;GO:0030136;GO:0044306;GO:0098793;GO:0008021;GO:0150007;GO:0031175;GO:0036466	axon|cell body|cell junction|clathrin-coated vesicle|neuron projection terminus|presynapse|synaptic vesicle|clathrin-dependent synaptic vesicle endocytosis|neuron projection development|synaptic vesicle recycling via endosome
TCONS_00016927	0.214107	-2.2236	3.32852e-05	0.000581518	Down	12.4452	10.0473	12.2435	2.35601	2.13594	1.03057	gi|803331420|XP_012023825.1|PREDICTED: transforming growth factor beta receptor type 3 isoform X5 [Ovis aries musimon]	0	sp|P35054|TGBR3_PIG	0	Transforming growth factor beta receptor type 3										GO:0062023;GO:0009897;GO:0016021;GO:0015026;GO:0005539;GO:0008201;GO:0050431;GO:0070123;GO:0005160;GO:0005024;GO:0030509;GO:0001837;GO:0006955;GO:0035556;GO:0051271;GO:0032354;GO:0007165;GO:0007179	collagen-containing extracellular matrix|external side of plasma membrane|integral component of membrane|coreceptor activity|glycosaminoglycan binding|heparin binding|transforming growth factor beta binding|transforming growth factor beta receptor activity, type III|transforming growth factor beta receptor binding|transforming growth factor beta-activated receptor activity|BMP signaling pathway|e…
TCONS_00016952	0.0595137	-4.07064	7.04614e-09	3.33986e-07	Down	17.3376	15.5884	17.9708	0.520313	1.62691	0.109407	gi|440913166|ELR62650.1|Acid ceramidase, partial [Bos mutus]	0	sp|Q17QB3|ASAH1_BOVIN	0	Acid ceramidase				ko04142,ko04071,ko00600	Lysosome|Sphingolipid signaling pathway|Sphingolipid metabolism	3	K12348	ASAH1	acid ceramidase	GO:0005615;GO:0005764;GO:0005634;GO:0102121;GO:0016810;GO:0017040;GO:0071356;GO:0046513;GO:0046514;GO:0030216;GO:0062098;GO:0050810;GO:0046512	extracellular space|lysosome|nucleus|ceramidase activity|hydrolase activity, acting on carbon-nitrogen (but not peptide) bonds|N-acylsphingosine amidohydrolase activity|cellular response to tumor necrosis factor|ceramide biosynthetic process|ceramide catabolic process|keratinocyte differentiation|regulation of programmed necrotic cell death|regulation of steroid biosynthetic process|sphingosine b…
TCONS_00017020	0.195894	-2.35185	1.41278e-05	0.00027961	Down	25.1166	27.2875	24.3831	3.42196	4.07026	3.65768	gi|1062911495|XP_017921193.1|PREDICTED: iroquois-class homeodomain protein IRX-2 isoform X1 [Capra hircus]	0	sp|Q9BZI1|IRX2_HUMAN	0	Iroquois-class homeodomain protein IRX-2	KOG0773	7.3e-49	Transcription factor MEIS1 and related HOX domain proteins							GO:0000790;GO:0000981;GO:0001227;GO:0043565;GO:0000122;GO:0072272;GO:0072086	nuclear chromatin|DNA-binding transcription factor activity, RNA polymerase II-specific|DNA-binding transcription repressor activity, RNA polymerase II-specific|sequence-specific DNA binding|negative regulation of transcription by RNA polymerase II|proximal/distal pattern formation involved in metanephric nephron development|specification of loop of Henle identity
TCONS_00017023	0.039206	-4.67278	0.000138117	0.00194904	Down	1.50967	1.59463	1.60848	0.0726501	0.0764919	0
TCONS_00017024	0.232602	-2.10406	9.65708e-05	0.00144651	Down	31.7846	31.5205	27.4282	5.73049	4.80622	5.10199	gi|297487832|XP_002696496.1|PREDICTED: iroquois-class homeodomain protein IRX-1 [Bos taurus]	1.1e-176	sp|P78414|IRX1_HUMAN	6.56e-163	Iroquois-class homeodomain protein IRX-1	KOG0773	2.79e-146	Transcription factor MEIS1 and related HOX domain proteins							GO:0000790;GO:0000981;GO:0001227;GO:0043565;GO:0000122;GO:0072272;GO:0072086	nuclear chromatin|DNA-binding transcription factor activity, RNA polymerase II-specific|DNA-binding transcription repressor activity, RNA polymerase II-specific|sequence-specific DNA binding|negative regulation of transcription by RNA polymerase II|proximal/distal pattern formation involved in metanephric nephron development|specification of loop of Henle identity
TCONS_00017081	0.207255	-2.27052	0.000138004	0.00194814	Down	3.28953	5.31435	3.70219	0.458287	0.852244	0.577586	gi|928139523|XP_013970565.1|PREDICTED: protein angel homolog 2 isoform X3 [Canis lupus familiaris]	0	sp|A6H7I3|ANGE2_BOVIN	0	Protein angel homolog 2	KOG2338	3.4e-88	Transcriptional effector CCR4-related protein							GO:0015030;GO:0005737;GO:0000175;GO:0003730;GO:0070935;GO:0045930	Cajal body|cytoplasm|3'-5'-exoribonuclease activity|mRNA 3'-UTR binding|3'-UTR-mediated mRNA stabilization|negative regulation of mitotic cell cycle
TCONS_00017129	0.110928	-3.17231	0.000252463	0.0032218	Down	1.22097	1.17371	1.65811	0.17205	0.0671588	0.0918227	gi|942100188|XP_014338791.1|PREDICTED: uncharacterized protein LOC106701616 [Bos mutus]	3.42e-30
TCONS_00017130	0.102728	-3.2831	5.33684e-05	0.000870743	Down	1.93663	1.76901	1.61974	0.0740056	0.165765	0.162589	gi|942100188|XP_014338791.1|PREDICTED: uncharacterized protein LOC106701616 [Bos mutus]	3.32e-30
TCONS_00017241	0.0167261	-5.90175	0.000104341	0.00154184	Down	0.807765	2.44271	2.98011	1.13376e-10	0.0880561	1.92526e-06	gi|528944668|XP_005204730.1|PREDICTED: CTP synthase 1 isoform X1 [Bos taurus]	2.13e-172	sp|P70698|PYRG1_MOUSE	1.14e-167	CTP synthase 1	KOG2387	1.27e-164	CTP synthase (UTP-ammonia lyase)	ko00240	Pyrimidine metabolism	1	K01937	pyrG, CTPS	CTP synthase	GO:0097268;GO:0005737;GO:0005524;GO:0003883;GO:0042802;GO:0044210;GO:0042100;GO:0006241;GO:0006541;GO:0019856;GO:0042098	cytoophidium|cytoplasm|ATP binding|CTP synthase activity|identical protein binding|'de novo' CTP biosynthetic process|B cell proliferation|CTP biosynthetic process|glutamine metabolic process|pyrimidine nucleobase biosynthetic process|T cell proliferation
TCONS_00017291	0.16715	-2.58078	1.31391e-05	0.000262144	Down	11.4402	12.1284	11.5894	1.39251	1.50641	1.46687	gi|1062970768|XP_013819439.2|PREDICTED: netrin-4 isoform X4 [Capra hircus]	0	sp|Q9JI33|NET4_MOUSE	0	Netrin-4	KOG0994	0	Extracellular matrix glycoprotein Laminin subunit beta							GO:0005604;GO:0043256;GO:0005886;GO:0043237;GO:0009887;GO:0070831;GO:0016477;GO:0016322;GO:0060668;GO:0034446;GO:0009888	basement membrane|laminin complex|plasma membrane|laminin-1 binding|animal organ morphogenesis|basement membrane assembly|cell migration|neuron remodeling|regulation of branching involved in salivary gland morphogenesis by extracellular matrix-epithelial cell signaling|substrate adhesion-dependent cell spreading|tissue development
TCONS_00017328	0.0160222	-5.96378	1.5824e-05	0.000308846	Down	2.22644	0.103657	1.84071	0.0395161	4.62685e-08	0.0064206	gi|965998341|XP_014958889.1|PREDICTED: uncharacterized protein LOC106991855 [Ovis aries]	8.72e-16							ko04146	Peroxisome	1	K00308	PAOX	N1-acetylpolyamine oxidase
TCONS_00017343	0.246662	-2.01939	0.000807954	0.008415	Down	3.85999	3.39371	4.95646	0.931209	0.602123	0.697546	gi|803312714|XP_012014678.1|PREDICTED: cadherin-6 isoform X2 [Ovis aries musimon]	0	sp|Q3SWX5|CADH6_BOVIN	0	Cadherin-6	KOG3594	0	FOG: Cadherin repeats							GO:0016342;GO:0009986;GO:0005913;GO:0016021;GO:0005886;GO:0045296;GO:0005509;GO:0008092;GO:0042803;GO:0034332;GO:0016339;GO:0000902;GO:0098609;GO:0044331;GO:0007043;GO:0007156;GO:0007219	catenin complex|cell surface|cell-cell adherens junction|integral component of membrane|plasma membrane|cadherin binding|calcium ion binding|cytoskeletal protein binding|protein homodimerization activity|adherens junction organization|calcium-dependent cell-cell adhesion via plasma membrane cell adhesion molecules|cell morphogenesis|cell-cell adhesion|cell-cell adhesion mediated by cadherin|cell-…
TCONS_00017348	0.0886565	-3.49563	1.58966e-09	8.71749e-08	Down	4.78733	6.78241	6.58323	0.318676	0.364453	0.506209	gi|594063694|XP_006055875.1|PREDICTED: PDZ domain-containing protein 2 isoform X5 [Bubalus bubalis]	0	sp|O15018|PDZD2_HUMAN	0	PDZ domain-containing protein 2										GO:0005911;GO:0005737;GO:0005783;GO:0005576;GO:0005634;GO:0007155	cell-cell junction|cytoplasm|endoplasmic reticulum|extracellular region|nucleus|cell adhesion
TCONS_00017351	0.178739	-2.48408	0.00058199	0.00645304	Down	1.98318	2.25196	2.11432	0.278767	0.0107654	0.549625	gi|1062911400|XP_017921171.1|PREDICTED: atrial natriuretic peptide receptor 3 isoform X1 [Capra hircus]	0	sp|P10730|ANPRC_BOVIN	0	Atrial natriuretic peptide receptor 3	KOG1023	0	Natriuretic peptide receptor, guanylate cyclase							GO:0016021;GO:0016941;GO:0002158;GO:0035810;GO:0008217;GO:0033688;GO:0001501	integral component of membrane|natriuretic peptide receptor activity|osteoclast proliferation|positive regulation of urine volume|regulation of blood pressure|regulation of osteoblast proliferation|skeletal system development
TCONS_00017352	0.0927936	-3.42983	3.00586e-10	1.8959e-08	Down	21.0203	17.8584	16.7987	0.356503	1.6387	1.83101	gi|759109456|XP_011354762.1|PREDICTED: atrial natriuretic peptide receptor 3 isoform X3 [Pteropus vampyrus]	3.92e-178	sp|P10730|ANPRC_BOVIN	1.41e-177	Atrial natriuretic peptide receptor 3	KOG1023	2.39e-166	Natriuretic peptide receptor, guanylate cyclase							GO:0016021;GO:0016941;GO:0002158;GO:0035810;GO:0008217;GO:0033688;GO:0001501	integral component of membrane|natriuretic peptide receptor activity|osteoclast proliferation|positive regulation of urine volume|regulation of blood pressure|regulation of osteoblast proliferation|skeletal system development
TCONS_00017353	0.115317	-3.11632	7.80733e-09	3.66982e-07	Down	21.1486	27.0086	24.9794	2.71205	1.83616	1.70939	gi|1062911403|XP_017921172.1|PREDICTED: atrial natriuretic peptide receptor 3 isoform X2 [Capra hircus]	0	sp|P10730|ANPRC_BOVIN	0	Atrial natriuretic peptide receptor 3	KOG1023	0	Natriuretic peptide receptor, guanylate cyclase							GO:0016021;GO:0016941;GO:0002158;GO:0035810;GO:0008217;GO:0033688;GO:0001501	integral component of membrane|natriuretic peptide receptor activity|osteoclast proliferation|positive regulation of urine volume|regulation of blood pressure|regulation of osteoblast proliferation|skeletal system development
TCONS_00017384	0.0179973	-5.79608	4.88803e-07	1.47327e-05	Down	14.0172	21.3694	0.000202019	0.00411146	0.422998	0.0372994
TCONS_00017418	0.15064	-2.73082	5.24912e-07	1.56538e-05	Down	22.8709	21.7468	22.7076	2.69956	2.48793	2.33551	gi|594109911|XP_006077800.1|PREDICTED: proline and serine-rich protein 2 [Bubalus bubalis]	0	sp|Q8C5R2|PRSR2_MOUSE	2.77e-147	Proline and serine-rich protein 2
TCONS_00017446	0.00814181	-6.94044	1.03915e-07	3.78895e-06	Down	0.85963	0.393697	0.634087	0.0122815	0.000578201	2.47997e-06	gi|594049670|XP_006049203.1|PREDICTED: ankyrin repeat domain-containing protein 10 isoform X2 [Bubalus bubalis]	1.53e-146	sp|Q9NXR5|ANR10_HUMAN	7.27e-113	Ankyrin repeat domain-containing protein 10	KOG0504	4.93e-112	FOG: Ankyrin repeat
TCONS_00017484	0.172769	-2.53308	0.000958289	0.00962285	Down	3.20197	3.33315	2.71313	0.202817	0.410877	0.564777	gi|1062842103|XP_017900471.1|PREDICTED: guanine nucleotide exchange factor DBS isoform X2 [Capra hircus]	0	sp|O15068|MCF2L_HUMAN	0	Guanine nucleotide exchange factor DBS	KOG4240	0	Multidomain protein, contains SPEC repeats, PH, SH3, and separate rac-specific and rho-specific guanine nucleotide exchange factor domains							GO:0005737;GO:0005829;GO:0012505;GO:0005615;GO:0031234;GO:0005886;GO:0035091;GO:0005089;GO:0007186;GO:0035556;GO:0043065;GO:0035025;GO:0035023;GO:0051056	cytoplasm|cytosol|endomembrane system|extracellular space|extrinsic component of cytoplasmic side of plasma membrane|plasma membrane|phosphatidylinositol binding|Rho guanyl-nucleotide exchange factor activity|G protein-coupled receptor signaling pathway|intracellular signal transduction|positive regulation of apoptotic process|positive regulation of Rho protein signal transduction|regulation of R…
TCONS_00017542	0.0222092	-5.4927	1.92507e-05	0.000364904	Down	2.11078	2.57916	2.33164	3.06576e-15	3.84692e-25	0.123673	gi|594113425|XP_006079463.1|PREDICTED: transmembrane protein 245 [Bubalus bubalis]	1.03e-88	sp|E1BD52|TM245_BOVIN	1.21e-87	Transmembrane protein 245	KOG2365	3.39e-78	Uncharacterized membrane protein							GO:0016021	integral component of membrane
TCONS_00017561	0.104741	-3.25511	0.000729987	0.00773767	Down	2.24145	1.64862	1.97555	0.197821	0.165344	0.0994792	gi|114050967|NP_001040099.1|bitter taste receptor Bota-T2R65A [Bos taurus]	6.37e-30	sp|O00370|LORF2_HUMAN	2.41e-15	LINE-1 retrotransposable element ORF2 protein										GO:0046872;GO:0003964;GO:0009036;GO:0006310;GO:0090305;GO:0032199;GO:0032197	metal ion binding|RNA-directed DNA polymerase activity|type II site-specific deoxyribonuclease activity|DNA recombination|nucleic acid phosphodiester bond hydrolysis|reverse transcription involved in RNA-mediated transposition|transposition, RNA-mediated
TCONS_00017613	0.023258	-5.42613	3.64429e-11	2.67953e-09	Down	5.55704	6.41621	6.05814	1.68251e-05	3.53264e-07	0.306614	gi|742159064|XP_010846716.1|PREDICTED: centriolin [Bison bison bison]	0	sp|Q7Z7A1|CNTRL_HUMAN	0	Centriolin										GO:0120103;GO:0005813;GO:0005829;GO:0090543;GO:0016020;GO:0005815;GO:0008092;GO:0051301;GO:0097711;GO:0000086;GO:0051493;GO:0010389	centriolar subdistal appendage|centrosome|cytosol|Flemming body|membrane|microtubule organizing center|cytoskeletal protein binding|cell division|ciliary basal body-plasma membrane docking|G2/M transition of mitotic cell cycle|regulation of cytoskeleton organization|regulation of G2/M transition of mitotic cell cycle
TCONS_00017643	0.0665463	-3.9095	2.42836e-08	1.01462e-06	Down	4.11018	3.43429	4.62503	0.233136	0.289803	0.0763567	gi|556761756|XP_005976182.1|PREDICTED: transmembrane protein 245 [Pantholops hodgsonii]	1.34e-138	sp|B1AZA5|TM245_MOUSE	2.17e-136	Transmembrane protein 245	KOG2365	7.47e-137	Uncharacterized membrane protein							GO:0016021	integral component of membrane
TCONS_00017644	0.0248555	-5.33029	1.64268e-11	1.27425e-09	Down	3.68949	2.97695	3.03984	0.0725849	0.0420834	0.0623441	gi|1131295572|XP_019822253.1|PREDICTED: transmembrane protein 245 isoform X2 [Bos indicus]	0	sp|E1BD52|TM245_BOVIN	0	Transmembrane protein 245	KOG2365	0	Uncharacterized membrane protein							GO:0016021	integral component of membrane
TCONS_00017645	0.166693	-2.58473	9.3162e-07	2.59631e-05	Down	20.5294	21.2107	19.6815	2.26501	2.26717	3.05867	gi|742138588|XP_010841846.1|PREDICTED: transmembrane protein 245 isoform X2 [Bison bison bison]	0	sp|E1BD52|TM245_BOVIN	0	Transmembrane protein 245	KOG2365	0	Uncharacterized membrane protein							GO:0016021	integral component of membrane
TCONS_00017646	0.0371494	-4.75052	1.22863e-05	0.000247872	Down	0.651729	1.1301	1.10333	0.0518643	0.0154771	0.0135491	gi|1131295572|XP_019822253.1|PREDICTED: transmembrane protein 245 isoform X2 [Bos indicus]	0	sp|E1BD52|TM245_BOVIN	0	Transmembrane protein 245	KOG2365	0	Uncharacterized membrane protein							GO:0016021	integral component of membrane
TCONS_00017647	0.0137238	-6.18718	4.9941e-18	1.04887e-15	Down	3.28766	3.91993	3.55665	0.0261987	0.0388572	0.042624	gi|1131295572|XP_019822253.1|PREDICTED: transmembrane protein 245 isoform X2 [Bos indicus]	0	sp|E1BD52|TM245_BOVIN	0	Transmembrane protein 245	KOG2365	0	Uncharacterized membrane protein							GO:0016021	integral component of membrane
TCONS_00017648	0.0245661	-5.34719	0.000168383	0.00229574	Down	0.487749	0.886749	0.386344	0.0229239	0.00889641	1.64026e-17	gi|440908036|ELR58105.1|hypothetical protein M91_02690, partial [Bos mutus]	9.74e-130	sp|E1BD52|TM245_BOVIN	1.25e-128	Transmembrane protein 245	KOG4293	7.91e-122	Predicted membrane protein, contains DoH and Cytochrome b-561/ferric reductase transmembrane domains							GO:0016021	integral component of membrane
TCONS_00017656	0.0293542	-5.09029	2.39055e-06	5.88825e-05	Down	1.20934	0.7339	1.11506	0.0115291	0.0204659	0.0347413	gi|555989625|XP_005906640.1|PREDICTED: proteasome-associated protein ECM29 homolog [Bos mutus]	0	sp|Q5VYK3|ECM29_HUMAN	0	Proteasome adapter and scaffold protein ECM29	KOG0915	0	Uncharacterized conserved protein							GO:0005813;GO:0030134;GO:0031410;GO:0005769;GO:0030139;GO:0005783;GO:0005793;GO:0005770;GO:0016020;GO:0005771;GO:0005654;GO:0005634;GO:0000502;GO:0060090;GO:0070628;GO:0043248;GO:0030433	centrosome|COPII-coated ER to Golgi transport vesicle|cytoplasmic vesicle|early endosome|endocytic vesicle|endoplasmic reticulum|endoplasmic reticulum-Golgi intermediate compartment|late endosome|membrane|multivesicular body|nucleoplasm|nucleus|proteasome complex|molecular adaptor activity|proteasome binding|proteasome assembly|ubiquitin-dependent ERAD pathway
TCONS_00017674	0.151403	-2.72353	3.18453e-06	7.56092e-05	Down	7.80478	8.41364	7.74078	0.918493	0.679959	1.08721
TCONS_00017696	0.120276	-3.05558	1.59762e-07	5.47572e-06	Down	9.48839	7.50328	9.33994	0.853938	0.0958146	1.39039	gi|1062982938|XP_005684407.2|PREDICTED: tumor necrosis factor ligand superfamily member 15 [Capra hircus]	1.82e-170	sp|O95150|TNF15_HUMAN	1.95e-131	Tumor necrosis factor ligand superfamily member 15				ko04060	Cytokine-cytokine receptor interaction	1	K05478	TNFSF15, VEGI	tumor necrosis factor ligand superfamily member 15
TCONS_00017697	0.0894259	-3.48316	5.27061e-07	1.56942e-05	Down	3.30432	5.63229	4.37492	0.333174	0.362726	0.188001	gi|1062982938|XP_005684407.2|PREDICTED: tumor necrosis factor ligand superfamily member 15 [Capra hircus]	6.99e-169	sp|O95150|TNF15_HUMAN	1.27e-131	Tumor necrosis factor ligand superfamily member 15				ko04060	Cytokine-cytokine receptor interaction	1	K05478	TNFSF15, VEGI	tumor necrosis factor ligand superfamily member 15
TCONS_00017698	0.140781	-2.82848	0.000125913	0.00180129	Down	2.74663	1.98191	4.07756	0.30058	0.566999	0.0517658	gi|1062982938|XP_005684407.2|PREDICTED: tumor necrosis factor ligand superfamily member 15 [Capra hircus]	1.39e-153	sp|O95150|TNF15_HUMAN	2.97e-119	Tumor necrosis factor ligand superfamily member 15				ko04060	Cytokine-cytokine receptor interaction	1	K05478	TNFSF15, VEGI	tumor necrosis factor ligand superfamily member 15
TCONS_00017726	0.159222	-2.65089	9.12262e-07	2.55278e-05	Down	48.7387	49.824	48.1143	6.39316	5.85786	5.08034	gi|556722411|XP_005957043.1|PREDICTED: LOW QUALITY PROTEIN: complement C5 [Pantholops hodgsonii]	0	sp|P01031|CO5_HUMAN	0	Complement C5	KOG1366	0	Alpha-macroglobulin	ko04080	Neuroactive ligand-receptor interaction	1	K03994	C5	complement component 5
TCONS_00017825	0.145357	-2.78232	0.00015468	0.00213769	Down	4.14298	4.68436	3.28183	0.349491	0.964882	0.00290077	gi|742189787|XP_010855131.1|PREDICTED: serine/threonine-protein kinase N3 isoform X1 [Bison bison bison]	0	sp|Q6P5Z2|PKN3_HUMAN	0	Serine/threonine-protein kinase N3	KOG0694	0	Serine/threonine protein kinase	ko04151	PI3K-Akt signaling pathway	1	K23692	PKN3	serine/threonine-protein kinase N3	GO:0005794;GO:0005634;GO:0048471;GO:0005524;GO:0017049;GO:0004672;GO:0004697;GO:0004674;GO:0010631;GO:0035556;GO:0018105;GO:0006468;GO:0007165	Golgi apparatus|nucleus|perinuclear region of cytoplasm|ATP binding|GTP-Rho binding|protein kinase activity|protein kinase C activity|protein serine/threonine kinase activity|epithelial cell migration|intracellular signal transduction|peptidyl-serine phosphorylation|protein phosphorylation|signal transduction
TCONS_00017843	0.237139	-2.07619	0.000258224	0.00328364	Down	9.34496	8.56056	8.49077	1.12121	0.53445	2.96636	gi|594083609|XP_006065379.1|PREDICTED: protein FAM73B [Bubalus bubalis]	0	sp|Q1JPG0|MIGA2_BOVIN	0	Mitoguardin 2	KOG3831	1.03e-133	Uncharacterized conserved protein							GO:0005887;GO:0005741;GO:0046982;GO:0042803;GO:0060348;GO:0008053	integral component of plasma membrane|mitochondrial outer membrane|protein heterodimerization activity|protein homodimerization activity|bone development|mitochondrial fusion
TCONS_00017870	0.0950083	-3.3958	3.49893e-06	8.2038e-05	Down	14.0942	14.0644	13.5792	0.892385	1.15944	0.882834	gi|594039172|XP_006044180.1|PREDICTED: LOW QUALITY PROTEIN: argininosuccinate synthase [Bubalus bubalis]	0	sp|P14568|ASSY_BOVIN	0	Argininosuccinate synthase	KOG1706	0	Argininosuccinate synthase	ko00220,ko00250	Arginine biosynthesis|Alanine, aspartate and glutamate metabolism	2	K01940	argG, ASS1	argininosuccinate synthase	GO:0005737;GO:0005829;GO:0004055;GO:0005524;GO:0006526;GO:0000053;GO:0007623;GO:0000050	cytoplasm|cytosol|argininosuccinate synthase activity|ATP binding|arginine biosynthetic process|argininosuccinate metabolic process|circadian rhythm|urea cycle
TCONS_00017892	0.114077	-3.13192	9.62314e-06	0.000200718	Down	4.4222	3.55461	2.71595	0.30625	0.308411	0.291614	gi|942075816|XP_014335939.1|PREDICTED: uncharacterized protein C9orf9 homolog isoform X2 [Bos mutus]	4.74e-107	sp|Q4V8P4|SACA9_RAT	4.89e-100	Sperm acrosome-associated protein 9										GO:0001669;GO:0036064;GO:0097546;GO:0005737;GO:0005881;GO:0005634;GO:0036126;GO:0048306	acrosomal vesicle|ciliary basal body|ciliary base|cytoplasm|cytoplasmic microtubule|nucleus|sperm flagellum|calcium-dependent protein binding
TCONS_00017918	0.0629841	-3.98887	0.000540569	0.00607394	Down	4.19077	1.47498	1.97971	0.00886738	0.365264	2.98778e-05	gi|594077649|XP_006062539.1|PREDICTED: calcium channel flower homolog isoform X1 [Bubalus bubalis]	1.78e-96	sp|Q9UGQ2|FLOWR_HUMAN	6.09e-80	Calcium channel flower homolog	KOG4085	1.43e-80	Uncharacterized conserved protein							GO:0016021;GO:0016192	integral component of membrane|vesicle-mediated transport
TCONS_00017924	0.0604007	-4.04929	3.15161e-06	7.5008e-05	Down	4.06498	5.73138	3.25434	0.354325	0.194514	0.0330018	gi|942058966|XP_005897510.2|PREDICTED: bromodomain-containing protein 3 [Bos mutus]	1.15e-17
TCONS_00017967	0.133821	-2.90162	2.89644e-07	9.30536e-06	Down	21.3569	22.4892	22.789	2.17013	2.1716	2.27087	gi|1062992632|XP_017911736.1|PREDICTED: glutamate receptor ionotropic, NMDA 1 isoform X2 [Capra hircus]	3.33e-64	sp|Q05586|NMDZ1_HUMAN	5.2e-47	Glutamate receptor ionotropic, NMDA 1	KOG4440	1.22e-47	NMDA selective glutamate-gated ion channel receptor subunit GRIN1	ko04014,ko04015,ko04020,ko04024,ko04080	Ras signaling pathway|Rap1 signaling pathway|Calcium signaling pathway|cAMP signaling pathway|Neuroactive ligand-receptor interaction	5	K05208	GRIN1	glutamate receptor ionotropic, NMDA 1
TCONS_00017994	0.114616	-3.12512	7.92215e-06	0.00016781	Down	13.3915	12.7132	12.8467	0.879682	1.08817	1.33343	gi|240849225|NP_001155354.1|adenylate kinase isoenzyme 1 [Ovis aries]	2.38e-133	sp|P00570|KAD1_BOVIN	1.78e-133	Adenylate kinase isoenzyme 1	KOG3079	4.55e-131	Uridylate kinase/adenylate kinase	ko00230,ko00730	Purine metabolism|Thiamine metabolism	2	K00939	adk, AK	adenylate kinase	GO:0005737;GO:0004017;GO:0005524;GO:0004550;GO:0006172;GO:0046033;GO:0046034;GO:0006165;GO:0009142	cytoplasm|adenylate kinase activity|ATP binding|nucleoside diphosphate kinase activity|ADP biosynthetic process|AMP metabolic process|ATP metabolic process|nucleoside diphosphate phosphorylation|nucleoside triphosphate biosynthetic process
TCONS_00017999	0.0754339	-3.72864	9.09595e-08	3.37225e-06	Down	16.7491	16.9185	16.9411	1.09726	1.32339	0.42251	gi|556775157|XP_005982702.1|PREDICTED: alpha-N-acetyl-neuraminyl-2,3-beta-galactosyl-1,3-N-acetyl-galactosaminide alpha-2,6-sialyltransferase isoform X1 [Pantholops hodgsonii]	0	sp|Q9H4F1|SIA7D_HUMAN	0	Alpha-N-acetyl-neuraminyl-2,3-beta-galactosyl-1,3-N-acetyl-galactosaminide alpha-2,6-sialyltransferase	KOG2692	0	Sialyltransferase	ko00512,ko00604	Mucin type O-glycan biosynthesis|Glycosphingolipid biosynthesis - ganglio series	2	K03374	SIAT7D, ST6GalNAc IV	N-acetylgalactosaminide alpha-2,6-sialyltransferase (sialyltransferase 7D)
TCONS_00018083	0.100792	-3.31055	1.75061e-06	4.50007e-05	Down	3.2881	3.16447	1.70655	0.188927	0.140845	0.276694	gi|555981781|XP_005902803.1|PREDICTED: hamartin isoform X1 [Bos mutus]	0	sp|Q92574|TSC1_HUMAN	0	Hamartin				ko04140,ko04218,ko04072,ko04150,ko04151,ko04152	Autophagy - animal|Cellular senescence|Phospholipase D signaling pathway|mTOR signaling pathway|PI3K-Akt signaling pathway|AMPK signaling pathway	6	K07206	TSC1	tuberous sclerosis 1
TCONS_00018108	0.121496	-3.04102	0.000688567	0.00738185	Down	3.46777	1.04021	2.63654	2.39415e-08	0.0995939	0.534677	gi|594077074|XP_006062265.1|PREDICTED: snRNA-activating protein complex subunit 4 [Bubalus bubalis]	0	sp|Q5SXM2|SNPC4_HUMAN	0	snRNA-activating protein complex subunit 4	KOG0049	0	Transcription factor, Myb superfamily							GO:0005654;GO:0005634;GO:0019185;GO:0003677;GO:0003700;GO:0000981;GO:0009301;GO:0042795;GO:0042796;GO:0006366;GO:0006383	nucleoplasm|nucleus|snRNA-activating protein complex|DNA binding|DNA-binding transcription factor activity|DNA-binding transcription factor activity, RNA polymerase II-specific|snRNA transcription|snRNA transcription by RNA polymerase II|snRNA transcription by RNA polymerase III|transcription by RNA polymerase II|transcription by RNA polymerase III
TCONS_00018141	0.00397826	-7.97365	2.5811e-10	1.65173e-08	Down	2.67768	1.43164	2.16229	0.00940765	0.0124961	0.000204079	gi|1062992460|XP_017911652.1|PREDICTED: sarcosine dehydrogenase, mitochondrial isoform X1 [Capra hircus]	0	sp|Q9UL12|SARDH_HUMAN	0	Sarcosine dehydrogenase, mitochondrial	KOG2844	0	Dimethylglycine dehydrogenase precursor	ko00260	Glycine, serine and threonine metabolism	1	K00314	SARDH	sarcosine dehydrogenase	GO:0005737;GO:0005759;GO:0005739;GO:0016491;GO:0008480;GO:0042426;GO:1901053	cytoplasm|mitochondrial matrix|mitochondrion|oxidoreductase activity|sarcosine dehydrogenase activity|choline catabolic process|sarcosine catabolic process
TCONS_00018142	0.104732	-3.25522	0.000153224	0.00212129	Down	1.99322	2.87215	3.46182	0.108747	0.325153	0.209312	gi|803226143|XP_011973376.1|PREDICTED: sarcosine dehydrogenase, mitochondrial isoform X2 [Ovis aries musimon]	0	sp|Q9UL12|SARDH_HUMAN	0	Sarcosine dehydrogenase, mitochondrial	KOG2844	0	Dimethylglycine dehydrogenase precursor	ko00260	Glycine, serine and threonine metabolism	1	K00314	SARDH	sarcosine dehydrogenase	GO:0005737;GO:0005759;GO:0005739;GO:0016491;GO:0008480;GO:0042426;GO:1901053	cytoplasm|mitochondrial matrix|mitochondrion|oxidoreductase activity|sarcosine dehydrogenase activity|choline catabolic process|sarcosine catabolic process
TCONS_00018155	0.0584561	-4.0965	0.000782357	0.00819723	Down	1.73049	1.10538	1.13619	0.00692595	0.16549	0.00209683	gi|803316225|XP_012016405.1|PREDICTED: chloride intracellular channel protein 3 isoform X2 [Ovis aries musimon]	4.57e-148	sp|O95833|CLIC3_HUMAN	1.94e-137	Chloride intracellular channel protein 3	KOG1422	1.15e-118	Intracellular Cl- channel CLIC, contains GST domain							GO:0034707;GO:0005737;GO:0070062;GO:0016604;GO:0005634;GO:0005254;GO:0005244;GO:0006821;GO:0034765;GO:0007165	chloride channel complex|cytoplasm|extracellular exosome|nuclear body|nucleus|chloride channel activity|voltage-gated ion channel activity|chloride transport|regulation of ion transmembrane transport|signal transduction
TCONS_00018175	0.0423956	-4.55994	8.13663e-08	3.03655e-06	Down	9.01778	10.297	6.17214	1.10822e-08	0.791789	1.28999e-05	gi|594077780|XP_006062603.1|PREDICTED: leucine-rich repeat-containing protein 26 [Bubalus bubalis]	6.99e-114	sp|Q2I0M4|LRC26_HUMAN	8.07e-72	Leucine-rich repeat-containing protein 26	KOG4440	5.37e-28	NMDA selective glutamate-gated ion channel receptor subunit GRIN1							GO:0005737;GO:0005856;GO:0070062;GO:0005887;GO:0008076;GO:0044325;GO:0099104;GO:0015459;GO:0005249;GO:1903818;GO:0071805	cytoplasm|cytoskeleton|extracellular exosome|integral component of plasma membrane|voltage-gated potassium channel complex|ion channel binding|potassium channel activator activity|potassium channel regulator activity|voltage-gated potassium channel activity|positive regulation of voltage-gated potassium channel activity|potassium ion transmembrane transport
TCONS_00018176	0.204892	-2.28707	1.67316e-05	0.000323514	Down	12.1042	12.4496	13.3776	1.65598	2.19659	1.90775	gi|594077780|XP_006062603.1|PREDICTED: leucine-rich repeat-containing protein 26 [Bubalus bubalis]	4.33e-107	sp|Q2I0M4|LRC26_HUMAN	5.51e-69	Leucine-rich repeat-containing protein 26	KOG4440	4.88e-45	NMDA selective glutamate-gated ion channel receptor subunit GRIN1							GO:0005737;GO:0005856;GO:0070062;GO:0005887;GO:0008076;GO:0044325;GO:0099104;GO:0015459;GO:0005249;GO:1903818;GO:0071805	cytoplasm|cytoskeleton|extracellular exosome|integral component of plasma membrane|voltage-gated potassium channel complex|ion channel binding|potassium channel activator activity|potassium channel regulator activity|voltage-gated potassium channel activity|positive regulation of voltage-gated potassium channel activity|potassium ion transmembrane transport
TCONS_00018207	0.0134786	-6.21319	6.87922e-22	2.17295e-19	Down	1386.52	1265.87	1422.55	14.4471	7.36935	18.8085
TCONS_00018248	0.0591899	-4.07851	4.64942e-06	0.000105565	Down	4.78209	5.13817	4.39302	0.207047	0.158952	0.262794	gi|548485982|XP_005686709.1|PREDICTED: sulfotransferase 1C4 [Capra hircus]	0	sp|O75897|ST1C4_HUMAN	7.53e-172	Sulfotransferase 1C4	KOG1584	6.49e-173	Sulfotransferase
TCONS_00018336	0.052743	-4.24488	1.47066e-06	3.88151e-05	Down	5.06694	5.37627	5.25586	0.137269	0.216163	0.252906	gi|1364188|CAA27999.1|unnamed protein product, partial [Bos taurus]	0	sp|P04836|CBPE_BOVIN	0	Carboxypeptidase E	KOG2649	0	Zinc carboxypeptidase							GO:0005615;GO:0005794;GO:0030667;GO:0030658;GO:0050839;GO:0004181;GO:0042043;GO:0008270;GO:0003214;GO:0030070;GO:0030072;GO:0006518;GO:0072657;GO:0033366;GO:0016485;GO:0016055	extracellular space|Golgi apparatus|secretory granule membrane|transport vesicle membrane|cell adhesion molecule binding|metallocarboxypeptidase activity|neurexin family protein binding|zinc ion binding|cardiac left ventricle morphogenesis|insulin processing|peptide hormone secretion|peptide metabolic process|protein localization to membrane|protein localization to secretory granule|protein proce…
TCONS_00018356	0.0644686	-3.95526	7.85561e-05	0.00121923	Down	1.69394	1.79737	2.18371	0.0776078	0.0647034	0.121129	gi|803260035|XP_011989763.1|PREDICTED: EF-hand calcium-binding domain-containing protein 1 isoform X5 [Ovis aries musimon]	5.56e-16
TCONS_00018357	0.108551	-3.20356	6.0555e-08	2.30343e-06	Down	9.41398	8.91146	9.38746	0.787821	0.696615	0.745438	gi|440896970|ELR48758.1|hypothetical protein M91_16623 [Bos mutus]	3.21e-24	sp|O00370|LORF2_HUMAN	3.89e-08	LINE-1 retrotransposable element ORF2 protein				ko04146	Peroxisome	1	K00308	PAOX	N1-acetylpolyamine oxidase	GO:0046872;GO:0003964;GO:0009036;GO:0006310;GO:0090305;GO:0032199;GO:0032197	metal ion binding|RNA-directed DNA polymerase activity|type II site-specific deoxyribonuclease activity|DNA recombination|nucleic acid phosphodiester bond hydrolysis|reverse transcription involved in RNA-mediated transposition|transposition, RNA-mediated
TCONS_00018365	0.174254	-2.52074	0.000165212	0.00225796	Down	4.8655	5.0636	4.92348	0.551474	0.71446	0.655531	gi|528902344|XP_616138.5|PREDICTED: VWFA and cache domain-containing protein 1 [Bos taurus]	0	sp|Q5VU97|CAHD1_HUMAN	0	VWFA and cache domain-containing protein 1	KOG2353	0	L-type voltage-dependent Ca2+ channel, alpha2/delta subunit							GO:0005891;GO:0005245	voltage-gated calcium channel complex|voltage-gated calcium channel activity
TCONS_00018367	0.00632362	-7.30503	0.000103247	0.00152853	Down	2.38594	2.23914	2.21871	0.0221462	3.20945e-08	4.45529e-18	gi|1062963658|XP_017900606.1|PREDICTED: ubiquitin-conjugating enzyme E2 U [Capra hircus]	5.42e-73	sp|Q95LM1|UBE2U_MACFA	1.08e-53	Ubiquitin-conjugating enzyme E2 U	KOG0419	3.29e-54	Ubiquitin-protein ligase	ko04120	Ubiquitin mediated proteolysis	1	K10584	UBE2U	ubiquitin-conjugating enzyme E2 U	GO:0005524;GO:0016740;GO:0016567	ATP binding|transferase activity|protein ubiquitination
TCONS_00018378	0.019045	-5.71444	4.67913e-06	0.000106179	Down	17.5362	30.2882	27.2775	0.996737	3.61856e-09	5.116e-06	gi|440896842|ELR48661.1|hypothetical protein M91_21373, partial [Bos mutus]	4.08e-52	sp|O00370|LORF2_HUMAN	5.48e-29	LINE-1 retrotransposable element ORF2 protein										GO:0046872;GO:0003964;GO:0009036;GO:0006310;GO:0090305;GO:0032199;GO:0032197	metal ion binding|RNA-directed DNA polymerase activity|type II site-specific deoxyribonuclease activity|DNA recombination|nucleic acid phosphodiester bond hydrolysis|reverse transcription involved in RNA-mediated transposition|transposition, RNA-mediated
TCONS_00018417	0.0420517	-4.57169	2.94694e-09	1.52699e-07	Down	2.68026	2.70934	2.5518	0.103425	0.0829473	0.0627865	gi|594109648|XP_006077674.1|PREDICTED: dynein heavy chain 5, axonemal [Bubalus bubalis]	0	sp|Q8TE73|DYH5_HUMAN	0	Dynein heavy chain 5, axonemal	KOG3595	0	Dyneins, heavy chain							GO:0097729;GO:0005930;GO:0030286;GO:0005576;GO:0005874;GO:0036157;GO:0005524;GO:0008569;GO:0045505;GO:0051959;GO:0060271;GO:0003341;GO:0007368;GO:0003351;GO:0030317;GO:0007507;GO:0021670;GO:0007018;GO:0036158	9+2 motile cilium|axoneme|dynein complex|extracellular region|microtubule|outer dynein arm|ATP binding|ATP-dependent microtubule motor activity, minus-end-directed|dynein intermediate chain binding|dynein light intermediate chain binding|cilium assembly|cilium movement|determination of left/right symmetry|epithelial cilium movement involved in extracellular fluid movement|flagellated sperm motili…
TCONS_00018481	0.247932	-2.01198	0.000514385	0.0058295	Down	2.59518	2.79159	2.87605	0.539086	0.457889	0.520936	gi|1131167785|XP_019781842.1|PREDICTED: zinc finger protein 704 isoform X2 [Tursiops truncatus]	0	sp|Q6ZNC4|ZN704_HUMAN	0	Zinc finger protein 704										GO:0005634;GO:0001158;GO:0046872;GO:0006357	nucleus|enhancer sequence-specific DNA binding|metal ion binding|regulation of transcription by RNA polymerase II
TCONS_00018484	0.0942064	-3.40803	1.18902e-08	5.34098e-07	Down	40.6312	36.6512	40.3045	2.39115	3.21591	2.62731	gi|166971606|A6YLM6.1|RecName: Full=Fatty acid-binding protein, adipocyte; AltName: Full=Adipocyte-type fatty acid-binding protein; Short=A-FABP; Short=AFABP; AltName: Full=Fatty acid-binding protein 4	6.8e-87	sp|A6YLM6|FABP4_CEREL	1.17e-87	Fatty acid-binding protein, adipocyte	KOG4015	1.15e-77	Fatty acid-binding protein FABP							GO:0005737;GO:0005634;GO:0036041;GO:0005324;GO:0015909;GO:0050727	cytoplasm|nucleus|long-chain fatty acid binding|long-chain fatty acid transporter activity|long-chain fatty acid transport|regulation of inflammatory response
TCONS_00018506	0.198466	-2.33303	7.33827e-06	0.000157213	Down	20.976	23.5244	20.6005	2.67894	3.44588	3.44572	gi|594062696|XP_006055399.1|PREDICTED: peptidase M20 domain-containing protein 2 [Bubalus bubalis]	0	sp|Q8IYS1|P20D2_HUMAN	0	Peptidase M20 domain-containing protein 2										GO:0005654;GO:0016805;GO:0006508;GO:0032268	nucleoplasm|dipeptidase activity|proteolysis|regulation of cellular protein metabolic process
TCONS_00018507	0.202216	-2.30603	4.10738e-05	0.000696033	Down	5.94275	6.31666	10.1203	1.98252	1.07437	0.301817	gi|594062696|XP_006055399.1|PREDICTED: peptidase M20 domain-containing protein 2 [Bubalus bubalis]	0	sp|A3KG59|P20D2_MOUSE	0	Peptidase M20 domain-containing protein 2										GO:0005654;GO:0016805;GO:0006508;GO:0032268	nucleoplasm|dipeptidase activity|proteolysis|regulation of cellular protein metabolic process
TCONS_00018513	0.0125024	-6.32166	4.89651e-21	1.40097e-18	Down	33.1858	30.3332	33.5955	0.52654	0.290301	0.0754956	gi|594034178|XP_006041804.1|PREDICTED: gap junction beta-7 protein [Bubalus bubalis]	4.32e-178	sp|Q6PEY0|CXB7_HUMAN	1.07e-136	Gap junction beta-7 protein										GO:0005922;GO:0016021;GO:0005243;GO:0007154;GO:0055085	connexin complex|integral component of membrane|gap junction channel activity|cell communication|transmembrane transport
TCONS_00018515	0.0409908	-4.60855	2.47515e-06	6.05133e-05	Down	3.57046	6.16683	4.72794	0.0741356	0.290594	0.0761865	gi|594034178|XP_006041804.1|PREDICTED: gap junction beta-7 protein [Bubalus bubalis]	6.47e-178	sp|Q6PEY0|CXB7_HUMAN	9.43e-137	Gap junction beta-7 protein										GO:0005922;GO:0016021;GO:0005243;GO:0007154;GO:0055085	connexin complex|integral component of membrane|gap junction channel activity|cell communication|transmembrane transport
TCONS_00018519	0.248627	-2.00794	0.000200933	0.00266682	Down	8.09212	8.31967	8.00053	1.54077	1.58803	1.37924	gi|334278876|NP_001229270.1|cannabinoid receptor 1 [Bos taurus]	0	sp|Q5IS73|CNR1_PANTR	0	Cannabinoid receptor 1	KOG3656	0	FOG: 7 transmembrane receptor	ko04015,ko04080	Rap1 signaling pathway|Neuroactive ligand-receptor interaction	2	K04277	CNR1	cannabinoid receptor 1	GO:0030424;GO:0030054;GO:0016021;GO:0005741;GO:0005886;GO:0045202;GO:0004949;GO:0007188	axon|cell junction|integral component of membrane|mitochondrial outer membrane|plasma membrane|synapse|cannabinoid receptor activity|adenylate cyclase-modulating G protein-coupled receptor signaling pathway
TCONS_00018536	0.0791706	-3.65889	2.27981e-06	5.65073e-05	Down	2.7915	2.93205	3.11776	0.155529	0.225582	0.138602	gi|555969547|XP_005896798.1|PREDICTED: ephrin type-A receptor 7 isoform X2 [Bos mutus]	0	sp|Q15375|EPHA7_HUMAN	0	Ephrin type-A receptor 7	KOG0196	0	Tyrosine kinase, EPH (ephrin) receptor family
TCONS_00018568	0.198534	-2.33254	0.000391242	0.00465015	Down	6.69508	5.80347	5.05804	1.15271	0.598167	0.84161	gi|741941254|XP_010807812.1|PREDICTED: nesprin-2 isoform X3 [Bos taurus]	0	sp|Q8WXH0|SYNE2_HUMAN	0	Nesprin-2	KOG0516	0	Dystonin, GAS (Growth-arrest-specific protein), and related proteins							GO:0005623;GO:0005737;GO:0070062;GO:0031527;GO:0005925;GO:0016021;GO:0045111;GO:0031258;GO:0034993;GO:0005739;GO:0005635;GO:0031981;GO:0031965;GO:0005640;GO:0005654;GO:0005634;GO:0016529;GO:0033017;GO:0030018;GO:0003779;GO:0051015;GO:0051642;GO:0090286;GO:0007097;GO:0031022;GO:0021817;GO:0030335;GO:1902017	cell|cytoplasm|extracellular exosome|filopodium membrane|focal adhesion|integral component of membrane|intermediate filament cytoskeleton|lamellipodium membrane|meiotic nuclear membrane microtubule tethering complex|mitochondrion|nuclear envelope|nuclear lumen|nuclear membrane|nuclear outer membrane|nucleoplasm|nucleus|sarcoplasmic reticulum|sarcoplasmic reticulum membrane|Z disc|actin binding|ac…
TCONS_00018590	0.0216543	-5.5292	4.82787e-09	2.36213e-07	Down	3.35733	2.44903	3.96025	0.00241012	4.9982e-20	0.156444	gi|594112902|XP_006079225.1|PREDICTED: ecto-ADP-ribosyltransferase 3 isoform X1 [Bubalus bubalis]	0	sp|Q13508|NAR3_HUMAN	5.22e-175	Ecto-ADP-ribosyltransferase 3										GO:0031225;GO:0070062;GO:0005576;GO:0031226;GO:0005886;GO:0003956;GO:0003950;GO:0018120;GO:0006471	anchored component of membrane|extracellular exosome|extracellular region|intrinsic component of plasma membrane|plasma membrane|NAD(P)+-protein-arginine ADP-ribosyltransferase activity|NAD+ ADP-ribosyltransferase activity|peptidyl-arginine ADP-ribosylation|protein ADP-ribosylation
[truncated: 2,562 more rows]

## Sheet: Table S4
GO enrichment analysis (biological_process) for differentially expressed unigenes
id	term	category	ListHits	ListTotal	PopHits	PopTotal	pval	padj	Enrichment_score	Gene
GO:0007207	phospholipase C-activating G protein-coupled acetylcholine receptor signaling pathway	biological_process	2	2388	2	27679	0	0	11.5909	TCONS_00003477; TCONS_00003478
GO:1901862	negative regulation of muscle tissue development	biological_process	1	2388	1	27679	0	0	11.5909	TCONS_00004121
GO:1904205	negative regulation of skeletal muscle hypertrophy	biological_process	1	2388	1	27679	0	0	11.5909	TCONS_00004121
[truncated: 3,988 more rows]

## Sheet: Table S5
KEGG enrichment analysis for differentially expressed unigenes
[truncated: 170 more rows]

[truncated: 6 more sheets: Table S6, Table S7, Table S8, Table S9, Table S10, Table S11]
